# Supplementary material for: Novel protective and risk loci in hip dysplasia in German Shepherds
Source: PLoS Genet. 2019 Jul 19;15(7):e1008197. doi: 10.1371/journal.pgen.1008197 (PMC6668854; doi:10.1371/journal.pgen.1008197)
Supplement: S1 Table — (XLSX) [file pgen.1008197.s013.xlsx]

## Sheet: Sheet1
Measures of LD (r^2) in the top SNPs from the original GWAS, N(controls)=160, N(cases)=132
Chromosome 9
SNP	TIGRP2P126044	BICF2S23027935	BICF2P742007	BICF2G630834826	BICF2G630835002	BICF2G630835188	BICF2G630835223	BICF2P283506	BICF2G630837209	BICF2G630837233	BICF2G630837240
TIGRP2P126044	NA	0.93	0.88	0.72	0.74	0.65	0.7	0.7	0.34	0.34	0.35
BICF2S23027935	NA	NA	0.902325	0.744333	0.77388	0.707842	0.746492	0.745143	0.347	0.348481	0.374933
BICF2P742007	NA	NA	NA	0.814252	0.853144	0.643776	0.689519	0.694315	0.373137	0.374275	0.373391
BICF2G630834826	NA	NA	NA	NA	0.866775	0.743776	0.694828	0.699596	0.491931	0.492351	0.492506
BICF2G630835002	NA	NA	NA	NA	NA	0.779094	0.801965	0.806471	0.477924	0.478198	0.479812
BICF2G630835188	NA	NA	NA	NA	NA	NA	0.946508	0.919301	0.521895	0.52229	0.555528
BICF2G630835223	NA	NA	NA	NA	NA	NA	NA	0.9729	0.483299	0.483716	0.517558
BICF2P283506	NA	NA	NA	NA	NA	NA	NA	NA	0.502373	0.502705	0.536995
BICF2G630837209	NA	NA	NA	NA	NA	NA	NA	NA	NA	0.993182	0.946241
BICF2G630837233	NA	NA	NA	NA	NA	NA	NA	NA	NA	NA	0.952138
BICF2G630837240	NA	NA	NA	NA	NA	NA	NA	NA	NA	NA	NA
Measures of LD (r^2) in the top SNPs from the first meta-analysis, N(controls)=277, N(cases)=132
Chromosome 9
SNP	BICF2S23027935	BICF2P742007	BICF2G630837240	BICF2G630837405	BICF2P272135	TIGRP2P126345
BICF2S23027935	NA	0.835348	0.333032	0.267582	0.31	0.247333
BICF2P742007	NA	NA	0.389032	0.335007	0.36	0.315336
BICF2G630837240	NA	NA	NA	0.678715	0.7	0.706301
BICF2G630837405	NA	NA	NA	NA	1	0.962416
BICF2P272135	NA	NA	NA	NA	NA	0.97
TIGRP2P126345	NA	NA	NA	NA	NA	NA
Measures of LD (r^2) in the top SNPs from the GWA meta-analysis, N(controls)=277, N(cases, including the mild HD phenotype)=247
Chromosome 9
SNP	BICF2S23027935	BICF2P742007	BICF2G630837209
BICF2S23027935	NA	0.835348	0.318881
BICF2P742007	NA	NA	0.389197
BICF2G630837209	NA	NA	NA
Chromosome 1, locus 1
SNP	BICF2S23248027	BICF2P468585	BICF2P1037296	BICF2P357728
BICF2S23248027	NA	0.964717	0.797515	0.8008
BICF2P468585	NA	NA	0.82462	0.827916
BICF2P1037296	NA	NA	NA	0.995522
BICF2P357728	NA	NA	NA	NA
Chromosome 1, locus 2
	BICF2S23329752	BICF2S23660342	BICF2P1129598
BICF2S23329752	NA	0.96	0.84
BICF2S23660342	NA	NA	0.84
BICF2P1129598	NA	NA	NA
