# Supplementary material for: Novel protective and risk loci in hip dysplasia in German Shepherds
Source: PLoS Genet. 2019 Jul 19;15(7):e1008197. doi: 10.1371/journal.pgen.1008197 (PMC6668854; doi:10.1371/journal.pgen.1008197)
Supplement: S3 Table — Intergenic, intronic and synonymous coding variants were excluded. Column L indicates the distance to the closest SNP that associates with the phenotype. (XLSX) [file pgen.1008197.s015.xlsx]

## Sheet: S3_Table
POS	ALT	ens.GeneName	Gene.ensGeneID	Func.ensGene	cases	controls	diff	significant SNP	SNP position	distSignSNP	distUnder30kb	comments
30803459	A	PCTP	ENSCAFG00000017369.4	exonic	2	24	-22	TIGRP2P126044	30993502	190043		missense variant (A->P) outside of any known protein domain on ENSCAFP00000037414.1
30810905	T	PCTP	ENSCAFG00000017369.4	downstream	2	24	-22	TIGRP2P126044	30993502	182597		rs853023872, no overlap with ensembl regulatory or motif features, no or low H3K27Ac signal in corresponding human genomic region in chr.17
30811553	T	PCTP	ENSCAFG00000017369.4	downstream	2	24	-22	TIGRP2P126044	30993502	181949		low H3K27Ac signal on K562, unclear syntheny with human chr. 11
31355230	G	ANKFN1	ENSCAFG00000017372.4	downstream	24	1	23	BICF2G630834765	31361606	6376	x	no or low H3K27Ac signal in corresponding human genomic region on chr.17, gap in the human/mouse/dog alignment
31355765	T	ANKFN1	ENSCAFG00000017372.4	downstream	24	0	24	BICF2G630834765	31361606	5841	x	no or low H3K27Ac signal in corresponding human genomic region on chr.17, gap in the human/mouse/dog alignment
31635031	A	C17orf67	ENSCAFG00000029483.1	downstream	23	0	23	BICF2G630835002	31772306	137275		rs850871817, no overlap with ensembl regulatory or motif features, no or low H3K27Ac signal in corresponding human genomic region in chr.17
31635097	T	C17orf67	ENSCAFG00000029483.1	downstream	0	24	-24	BICF2G630835002	31772306	137209		rs24547416, no overlap with ensembl regulatory or motif features, no or low H3K27Ac signal in corresponding human genomic region in chr.17, gap in the dog/human aligment
31706290	C	TRIM25	ENSCAFG00000017390.3	UTR3	24	0	24	BICF2G630835002	31772306	66016		no or low H3K27Ac signal in corresponding human genomic region in chr.17
32461485	T	CCDC182	ENSCAFG00000017420.3	downstream	23	0	23	BICF2G630835244	32401291	60194		next to DHS & no or low H3K27Ac signal in corresponding human genomic region in chr.17
32462378	C	CCDC182	ENSCAFG00000017420.3	upstream	24	0	24	BICF2G630835244	32401291	61087		SNP1152064 (Axelsson et al. 2013, Nature), no or low H3K27Ac signal in corresponding human genomic region in chr.17
32462407	T	CCDC182	ENSCAFG00000017420.3	upstream	24	0	24	BICF2G630835244	32401291	61116		SNP1152065 (Axelsson et al. 2013, Nature), no or low H3K27Ac signal in corresponding human genomic region in chr.17
32462583	A	CCDC182	ENSCAFG00000017420.3	upstream	22	0	22	BICF2G630835244	32401291	61292		no or low H3K27Ac signal in corresponding human genomic region in chr.17
32462594	A	CCDC182	ENSCAFG00000017420.3	upstream	22	0	22	BICF2G630835244	32401291	61303		no or low H3K27Ac signal in corresponding human genomic region in chr.17
32764018	T	DYNLL2	ENSCAFG00000017436.3	upstream	23	0	23	BICF2G630835244	32401291	362727		SNP1152459 (Axelsson et al. 2013), low H3K27Ac signal in corresponding human genomic region in chr.17
32898532	T	LPO	ENSCAFG00000024533.2	upstream	23	0	23	BICF2G630835244	32401291	497241		no or low H3K27Ac signal in corresponding human genomic region in chr.17
32899103	A	LPO	ENSCAFG00000024533.2	upstream	23	0	23	BICF2G630835244	32401291	497812		no or low H3K27Ac signal in corresponding human genomic region in chr.17
32910298	G	LPO; lincRNA	ENSCAFG00000024533.2; ENSCAFG00000038483	splicing	22	0	22	BICF2G630835244	32401291	509007		rs852060040 (intron variant), no overlap with ensembl regulatory or motif features, no or low H3K27Ac signal in corresponding human genomic region in chr.17
32925221	T	MPO	ENSCAFG00000017474.5	UTR3; downstream	23	0	23	BICF2G630835244	32401291	523930		rs850717808, no overlap with ensembl regulatory or motif features, DHS and no or low H3K27Ac signal in corresponding human genomic region in chr.17
32926033	A	MPO	ENSCAFG00000017474.5	UTR3	23	0	23	BICF2G630835244	32401291	524742		SNP1152695 (Axelsson et al. 2013), no or low H3K27Ac signal in corresponding human genomic region in chr.17
32937733	C	MPO	ENSCAFG00000017474.5	exonic	23	0	23	BICF2G630835244	32401291	536442		rs24532262 (S->W, SIFT 0.04 deleterious)
32938529	G	MPO	ENSCAFG00000017474.5	upstream	23	0	23	BICF2G630835244	32401291	537238		rs851849508, no overlap with ensembl regulatory or motif features, DHS and no or low H3K27Ac signal in corresponding human genomic region in chr.17
32950354	C	BZRAP1	ENSCAFG00000017493.4	UTR3	23	0	23	BICF2G630835244	32401291	549063		rs851706735, no overlap with ensembl regulatory or motif features, DHS and no or low H3K27Ac signal in corresponding human genomic region in chr.17
32974237	G	BZRAP1	ENSCAFG00000017493.4	upstream	23	0	23	BICF2G630835244	32401291	572946		rs851983660, no overlap with ensembl regulatory or motif features; DHS and H3K27Ac signal in the corresponding human genomic region in chr. 17
32974647	A	BZRAP1	ENSCAFG00000017493.4	upstream	22	0	22	BICF2G630835244	32401291	573356		DHS and H3K27Ac signal in the corresponding human genomic region in chr.17
32977601	C	BZRAP1; MIR142	ENSCAFG00000017493.4; ENSCAFG00000020626.1	upstream	23	0	23	BICF2G630835244	32401291	576310		rs851236229, no overlap with ensembl regulatory or motif features, DHS and H3K27Ac signal in the corresponding human genomic region in chr. 17
33006594	A	RNF43; RNF43	ENSCAFG00000017526.4; ENSCAFG00000017526.4	exonic; splicing	23	0	23	BICF2G630835244	32401291	605303		rs850635127, splicing mutation close to SA in intron 3-4 in transcript ENSCAFT00000027763.4 and nonsynonymous variant of transcript ENSCAFT00000043743.1 (P->L, tolerated, low confidence), no overlap with ensembl regulatory or motif features, no or low H3K27Ac signal in the corresponding human genomic region in chr.17
33059666	T	RNF43	ENSCAFG00000017526.4	splicing	23	0	23	BICF2G630835244	32401291	658375		rs852464446, splicing mutation (33059666) close to SD in intron 1-2 in both transcripts, no overlap with ensembl regulatory or motif features, H3K27Ac signal in the corresponding human genomic region in chr. 17
33060663	A	RNF43	ENSCAFG00000017526.4	upstream	23	0	23	BICF2G630835244	32401291	659372		DHS and H3K27Ac signal in the corresponding human genomic region in chr. 17
33161242	T	SEPT4	ENSCAFG00000017532.4	upstream	23	0	23	BICF2G630835244	32401291	759951		rs851017265, no overlap with ensembl regulatory or motif features, no or low H3K27Ac signal in corresponding human genomic region on chr.17
33161682	CAA	SEPT4	ENSCAFG00000017532.4	upstream	22	0	22	BICF2G630835244	32401291	760391		no or low H3K27Ac signal in corresponding human genomic region on chr.17
33174235	A	TEX14	ENSCAFG00000017556.4	downstream	23	0	23	BICF2G630835244	32401291	772944		no or low H3K27Ac signal in corresponding human genomic region on chr.17
33174732	GAA	TEX14	ENSCAFG00000017556.4	downstream	22	0	22	BICF2G630835244	32401291	773441		no or low H3K27Ac signal in corresponding human genomic region on chr.17
33175184	T	TEX14	ENSCAFG00000017556.4	splicing	23	0	23	BICF2G630835244	32401291	773893		rs852895154, close to SA in intron 29-30, no overlap with ensembl regulatory or motif features, DHS and H3K27Ac signal in corresponding human genomic region on chr.17
33182535	AGAAGTCTAGCTTTTTT	TEX14	ENSCAFG00000017556.4	splicing	22	0	22	BICF2G630835244	32401291	781244		61 bases from SD in intron26-27, no or low H3K27Ac signal in corresponding human genomic region on chr.17
33182676	C	TEX14	ENSCAFG00000017556.4	exonic; downstream	23	0	23	BICF2G630835244	32401291	781385		rs850850258 (Q->E, tolerated), no overlap with ensembl regulatory or motif features, no or low H3K27Ac signal in corresponding human genomic region on chr.17
33195649	C	TEX14	ENSCAFG00000017556.4	exonic	22	0	22	BICF2G630835244	32401291	794358		rs850562371 (N->S, tolerated), H3K27Ac signal in the corresponding human genomic region in chr.17
33223085	C	TEX14	ENSCAFG00000017556.4	splicing	23	0	23	BICF2G630835244	32401291	821794		rs852732160, close to SA in intron 7-8, no overlap with ensembl regulatory or motif features, no or low H3K27Ac signal in corresponding human genomic region on chr.17
33224098	C	TEX14	ENSCAFG00000017556.4	splicing	23	0	23	BICF2G630835244	32401291	822807		rs851961569, next to SD in intron 7-8, no overlap with ensembl regulatory or motif features, DHS and H3K27Ac signal in the corresponding human genomic region in chr.17
33225686	G	TEX14	ENSCAFG00000017556.4	exonic	23	0	23	BICF2G630835244	32401291	824395		rs851033426 (M->T, tolerated), DHS and H3K27Ac signal in the corresponding human genomic region in chr.17
33226880	T	TEX14	ENSCAFG00000017556.4	splicing	23	0	23	BICF2G630835244	32401291	825589		rs853088876, close to SA in intron 4-5, no overlap with ensembl regulatory or motif features, H3K27Ac signal in the corresponding human genomic region in chr.17
33232556	C	TEX14	ENSCAFG00000017556.4	exonic	23	0	23	BICF2G630835244	32401291	831265		rs850849831 (H->R, tolerated), no or low H3K27Ac signal in the corresponding human genomic region in chr.17
33257758	A	RF00012	ENSCAFG00000021718.2	ncRNA_exonic	23	0	23	BICF2G630835244	32401291	856467		gap in the human/mouse/dog alignment
33257765	C	RF00012	ENSCAFG00000021718.2; ENSCAFG00000020954.2	ncRNA_exonic; upstream	22	0	22	BICF2G630835244	32401291	856474		rs851765183, no overlap with ensembl regulatory or motif features, gap in the human/mouse/dog alignment
33257844	G	RF00012	ENSCAFG00000021718.2	ncRNA_exonic	23	0	23	BICF2G630835244	32401291	856553		rs851052957, no overlap with ensembl regulatory or motif features, gap in the human/mouse/dog alignment
33272174	G	RF00003; NA	ENSCAFG00000021576.1; ENSCAFG00000038614.1	upstream; downstream	23	0	23	BICF2G630835244	32401291	870883		rs850821396, no overlap with ensembl regulatory or motif features, gap in the human/mouse/dog alignment
33272253	C	RF00003; RF00003; NA	ENSCAFG00000021576.1; ENSCAFG00000027897.1; ENSCAFG00000038614.1	upstream; downstream; downstream	23	0	23	BICF2G630835244	32401291	870962		rs852297680, no overlap with ensembl regulatory or motif features, gap in the human/mouse/dog alignment
33272341	TCAA	RF00003; RF00003; NA	ENSCAFG00000021576.1; ENSCAFG00000027897.1; ENSCAFG00000038614.1	upstream	23	0	23	BICF2G630835244	32401291	871050		rs852784454, no overlap with ensembl regulatory or motif features, gap in the human/mouse/dog alignment
33277374	A	RF00003; RF00003	ENSCAFG00000027897.1; ENSCAFG00000029935.1	upstream; downstream	23	0	23	BICF2G630835244	32401291	876083		rs851531944, no overlap with ensembl regulatory or motif features, gap in the human/mouse/dog alignment
33278154	G	RF00003; RF00003	ENSCAFG00000027897.1;ENSCAFG00000029935.1	upstream; downstream	23	0	23	BICF2G630835244	32401291	876863		rs852866172, no overlap with ensembl regulatory or motif features, DHS, no or low H3K27Ac signal in the corresponding human genomic region in chr.17
33278267	G	RF00003; RF00003	ENSCAFG00000027897.1;ENSCAFG00000029935.1	upstream; ncRNA_exonic	23	0	23	BICF2G630835244	32401291	876976		rs851531944, no overlap with ensembl regulatory or motif features, gap in the human/mouse/dog alignment
33289399	T	RAD51C	ENSCAFG00000017560.3	upstream	22	0	22	BICF2G630835244	32401291	888108		strong H3K27Ac and nearby DNaseI signal in the corresponding human region on chr. 17
33561083	C	PPM1E	ENSCAFG00000030155.1	UTR3	23	0	23	BICF2G630835244	32401291	1159792		no or low H3K27Ac signal in the corresponding human genomic region in chr.17
33758341	T	SMG8	ENSCAFG00000017590.3	upstream	23	0	23	BICF2G630835244	32401291	1357050		SNP1153335 (Axelsson et al. 2013), gap in the human/mouse/dog alignment
33758892	G	SMG8	ENSCAFG00000017590.3	UTR5	23	0	23	BICF2G630835244	32401291	1357601		rs24562308, no overlap with ensembl regulatory or motif features, gap in the human/mouse/dog alignment. 226 bp upstream of SMG8.
34749691	T	INTS2	ENSCAFG00000017724.4	upstream	22	0	22	BICF2G630837209	36543581	1793890		rs24575054, no overlap with ensembl regulatory or motif features, gap in the human/dog alignment
36050121	C	APPBP2	ENSCAFG00000017762.4	UTR3	23	0	23	BICF2G630837209	36543581	493460		BICF2G630836300, gap in the human/dog alignment
36422662	A	MYO19; PIGW	ENSCAFG00000017832.4; ENSCAFG00000017836.1	upstream	23	0	23	BICF2G630837209	36543581	120919		rs24534689, no overlap with ensembl regulatory or motif features, no or low H3K27Ac signal in the corresponding human genomic region in chr.17
36423919	G	MYO19; PIGW	ENSCAFG00000017832.4; ENSCAFG00000017836.1	upstream; exonic	23	0	23	BICF2G630837209	36543581	119662		rs24560601, no overlap with ensembl regulatory or motif features, no or low H3K27Ac signal in the corresponding human genomic region in chr.17; PIGW: I->V, tolerated
36424249	G	MYO19; PIGW	ENSCAFG00000017832.4; ENSCAFG00000017836.1	upstream; downstream	23	0	23	BICF2G630837209	36543581	119332		no or low H3K27Ac signal in the corresponding human genomic region in chr.17, no functional elements in the corresponding region in mouse chr 11
36810537	A	AATF	ENSCAFG00000017869.4	exonic	23	0	23	BICF2G630837405	36837067	26530	x	rs852180586 (E->K, tolerated), no or low H3K27Ac signal in the corresponding human genomic region in chr.17
37366941	T	SYNRG; DDX52	ENSCAFG00000018133.4; ENSCAFG00000018145.3	upstream; downstream	0	24	-24	TIGRP2P126345	36886621	480320		rs24534827, no overlap with ensembl regulatory or motif features, no or low H3K27Ac signal in the corresponding human genomic region in chr.17

## Sheet: S3_Table_references
References:
Axelsson E, Ratnakumar A, Arendt ML, Maqbool K, Webster MT, Perloski M, Liberg O, Arnemo JM, Hedhammar A, Lindblad-Toh K (2013): The genomic signature of dog domestication reveals adaptation to a starch-rich diet. Nature 21:360-364. doi: 10.1038/nature11837.
