# Supplementary material for: Novel protective and risk loci in hip dysplasia in German Shepherds
Source: PLoS Genet. 2019 Jul 19;15(7):e1008197. doi: 10.1371/journal.pgen.1008197 (PMC6668854; doi:10.1371/journal.pgen.1008197)
Supplement: S4 Table — Distribution of the dogs (N = 426) among cases and controls and the various batches of the SNP genotype analysis is indicated. The Cochran-Mantel-Haenszel test does not accept cells with zero elements, so some dogs were left out. (XLSX) [file pgen.1008197.s016.xlsx]

## Sheet: S4_Table
Numbers of cases and controls per batch:
Batch	1	4	7	9	10	11	12	Sum
controls	31	11	15	46	33	4	118	258
cases	62	4	10	37	18	1	36	168
Sum	93	15	25	83	51	5	154	426
