# Supplementary material for: Novel protective and risk loci in hip dysplasia in German Shepherds
Source: PLoS Genet. 2019 Jul 19;15(7):e1008197. doi: 10.1371/journal.pgen.1008197 (PMC6668854; doi:10.1371/journal.pgen.1008197)
Supplement: S5 Table — Position, value of M2 test variable, raw and Bonferroni-adjusted p-values for each SNP. SNPs displaying a statistically significant association (adjusted p-value < 0.05) with the phenotype are in bold font. (XLSX) [file pgen.1008197.s017.xlsx]

## Sheet: S5_Table
SNP	position	M^2	raw P-value less than	Bonferroni adjusted p-value
TIGRP2P125762	30630077	20.7887	0.0011	0.2387
BICF2P191160	30661783	20.9465	0.001	0.217
BICF2P76406	30682987	21.7879	0.0006	0.1302
BICF2P76412	30684253	20.4593	0.0015	0.3255
BICF2P20832	30717344	18.0911	0.0058	1
BICF2G630834372	30872049	0.744694	1	1
BICF2G630834422	30913356	0.316128	1	1
BICF2S2319354	30919714	0.698207	1	1
TIGRP2P125999	30929013	20.9027	0.001	0.217
TIGRP2P126003	30950275	0.766142	1	1
BICF2G630834483	30958270	23.2804	0.0004	0.0868
TIGRP2P126044	30993502	25.6181	0.0001	0.0217
BICF2G630834503	31047267	24.9122	0.0002	0.0434
BICF2G630834518	31050200	24.6682	0.0002	0.0434
BICF2P1346928	31065509	1.28482	1	1
BICF2G630834549	31086290	1.79549	1	1
BICF2P61687	31096309	2.44195	0.9999	1
BICF2P706041	31112553	1.45678	1	1
BICF2G630834559	31117979	1.64895	1	1
BICF2G630834566	31154746	19.6803	0.0025	0.5425
BICF2P1333896	31175366	2.43536	0.9999	1
BICF2G630834614	31180356	2.58801	0.9997	1
BICF2G630834651	31196414	2.58801	0.9997	1
BICF2G630834665	31208654	0.8559	1	1
BICF2P990045	31213184	2.91091	0.9988	1
BICF2G630834687	31235381	0.668518	1	1
BICF2G630834692	31251479	27.0423	0.0001	0.0217
BICF2G630834698	31260179	1.54775	1	1
BICF2G630834701	31272875	0.668518	1	1
BICF2G630834702	31287210	0.668518	1	1
BICF2S23027935	31300189	34.0696	0.0001	0.0217
BICF2G630834713	31311582	1.62262	1	1
BICF2G630834731	31326144	26.3085	0.0001	0.0217
BICF2G630834738	31331964	26.3085	0.0001	0.0217
BICF2G630834747	31341192	26.5389	0.0001	0.0217
BICF2G630834761	31353589	1.27267	1	1
BICF2G630834765	31361606	26.3085	0.0001	0.0217
BICF2P742007	31387114	31.4874	0.0001	0.0217
BICF2G630834780	31406237	2.8239	0.9991	1
BICF2G630834793	31426790	25.5153	0.0001	0.0217
BICF2P567571	31434719	2.8239	0.9991	1
BICF2G630834826	31477907	25.389	0.0001	0.0217
BICF2G630834847	31487783	24.6987	0.0002	0.0434
BICF2G630834918	31556501	21.0435	0.001	0.217
BICF2G630834930	31577738	21.0077	0.001	0.217
BICF2G630835002	31772306	27.0818	0.0001	0.0217
BICF2G630835005	31775268	25.4245	0.0001	0.0217
BICF2S23454768	31790989	28.133	0.0001	0.0217
BICF2S23535421	31857316	1.33741	1	1
BICF2G630835029	31873605	0.787222	1	1
BICF2P1409608	31902375	1.31581	1	1
BICF2S2319072	31928049	0.865527	1	1
BICF2G630835049	31940834	21.8005	0.0006	0.1302
BICF2P1299747	31957268	1.03374	1	1
BICF2G630835109	31997436	20.9607	0.001	0.217
BICF2G630835127	32005536	23.5469	0.0004	0.0868
BICF2G630835134	32026792	21.5756	0.0006	0.1302
BICF2P500923	32077968	0.974931	1	1
BICF2G630835179	32130176	0.72267	1	1
BICF2P72186	32131850	0.209058	1	1
BICF2G630835181	32136879	0.942785	1	1
BICF2G630835183	32155751	24.0064	0.0003	0.0651
BICF2G630835188	32166146	24.3566	0.0002	0.0434
BICF2G630835202	32181375	22.1285	0.0006	0.1302
BICF2G630835214	32190814	21.8703	0.0006	0.1302
BICF2G630835218	32201123	21.6068	0.0006	0.1302
BICF2G630835220	32246475	21.6068	0.0006	0.1302
BICF2G630835221	32257926	24.1203	0.0002	0.0434
BICF2G630835223	32271830	24.3728	0.0002	0.0434
BICF2G630835225	32312033	24.1203	0.0002	0.0434
BICF2S2296203	32348079	0.11814	1	1
BICF2P283506	32382532	21.757	0.0006	0.1302
BICF2G630835241	32396092	27.7088	0.0001	0.0217
BICF2G630835244	32401291	25.1607	0.0001	0.0217
BICF2G630835259	32420248	0.322871	1	1
BICF2P756517	32436773	0.126462	1	1
BICF2G630835284	32451510	20.7701	0.0011	0.2387
BICF2G630835371	32484227	18.3544	0.0052	1
BICF2G630835384	32488417	18.3994	0.0052	1
BICF2P520511	32533234	0.501342	1	1
BICF2G630835442	32547436	0.428285	1	1
BICF2G630835465	32559925	19.2059	0.0027	0.5859
BICF2P1436079	32648345	19.3535	0.0027	0.5859
BICF2P444707	32660553	18.8326	0.0037	0.8029
BICF2G630835485	32677996	0.176965	1	1
BICF2G630835487	32684872	19.3535	0.0027	0.5859
BICF2G630835514	32723564	18.1637	0.0056	1
BICF2G630835522	32786792	18.849	0.0036	0.7812
BICF2S23744057	32800913	19.1125	0.0033	0.7161
BICF2S23721267	32826943	18.849	0.0036	0.7812
BICF2S23042367	32846263	0.270491	1	1
BICF2P738000	32867381	0.307779	1	1
BICF2G630835536	32885938	0.197652	1	1
BICF2S22912444	32913813	17.1122	0.0093	1
BICF2G630835589	32928268	0.28774	1	1
BICF2G630835610	32949504	16.2508	0.0145	1
BICF2G630835611	32954974	15.7793	0.0179	1
BICF2P977251	32978944	15.4763	0.0202	1
BICF2P881745	32991157	17.0556	0.0094	1
BICF2S23112305	33021355	0.09355	1	1
BICF2P1428969	33050369	16.4548	0.0133	1
BICF2S23355768	33051975	15.6178	0.0193	1
BICF2P791837	33073614	16.2681	0.0145	1
BICF2P1263641	33134043	16.1658	0.0151	1
BICF2P1263640	33134087	16.6827	0.0115	1
BICF2S22955019	33173225	16.2319	0.0146	1
BICF2P1401890	33257630	0.232055	1	1
BICF2P37374	33337778	15.6873	0.0187	1
BICF2P506752	33584887	13.5965	0.0448	1
BICF2G630835679	33603723	14.0329	0.0372	1
BICF2G630835683	33605383	15.3843	0.0213	1
BICF2G630835693	33651201	14.2203	0.0341	1
BICF2G630835696	33667679	15.3843	0.0213	1
BICF2G630835699	33680520	15.3843	0.0213	1
BICF2G630835711	33697590	15.7618	0.018	1
BICF2G630835732	33712734	14.2633	0.033	1
BICF2G630835777	33749671	15.3015	0.022	1
BICF2G630835788	33758892	16.6827	0.0115	1
BICF2G630835816	33784950	13.0731	0.0584	1
BICF2G630835824	33814062	13.0731	0.0584	1
BICF2G630835834	33825438	13.0731	0.0584	1
BICF2G630835852	33838682	12.9977	0.0615	1
BICF2G630835868	33853849	14.0546	0.0368	1
BICF2P224043	33890758	11.3476	0.1331	1
BICF2S23349026	33900095	12.1219	0.0927	1
BICF2G630835944	33918583	13.0731	0.0584	1
BICF2G630835960	33937244	0.435034	1	1
BICF2G630835961	33940365	0.435034	1	1
BICF2G630835962	33940545	0.309612	1	1
BICF2G630835964	33941937	0.435034	1	1
BICF2G630835974	33950109	0.435034	1	1
BICF2G630835989	33963736	12.8171	0.0669	1
BICF2G630836012	33975627	11.5893	0.1203	1
BICF2P312765	33986469	23.476	0.0004	0.0868
BICF2P918457	33995504	5.29438	0.8821	1
BICF2G630836042	34013608	12.8539	0.066	1
BICF2G630836073	34055804	12.8539	0.066	1
BICF2G630836094	34077446	15.3771	0.0214	1
BICF2P1225649	34095095	0.37074	1	1
BICF2G630836101	34115477	15.3771	0.0214	1
BICF2G630836102	34130984	15.2128	0.0229	1
BICF2P920890	34137781	0.128149	1	1
BICF2P62310	34146193	0.0904394	1	1
BICF2P943080	34157960	0.141152	1	1
BICF2P309205	34169635	0.128149	1	1
BICF2P835256	34211426	0.327554	1	1
BICF2S22940626	34217278	0.404666	1	1
BICF2G630836116	34243677	0.319011	1	1
BICF2G630836117	34256214	0.390515	1	1
BICF2G630836132	34327606	0.556722	1	1
BICF2G630836133	34336880	0.526535	1	1
BICF2S23325673	34378478	0.126834	1	1
BICF2P751777	34407014	0.348103	1	1
BICF2P435582	34443977	1.61563	1	1
BICF2P768698	34469362	0.328651	1	1
BICF2P1427054	34643610	2.27998	1	1
BICF2G630836291	34689620	20.7519	0.0011	0.2387
BICF2G630836293	34700358	21.6298	0.0006	0.1302
BICF2G630836294	34723827	21.6298	0.0006	0.1302
BICF2G630836300	34749691	17.2126	0.009	1
BICF2G630836306	34754711	12.4436	0.0787	1
BICF2G630836318	34777634	12.2442	0.0872	1
BICF2P785313	34790378	12.2442	0.0872	1
BICF2P1031527	34817642	15.0189	0.0251	1
BICF2P1236494	34877683	14.8188	0.0268	1
BICF2P558058	34924763	14.7841	0.0272	1
BICF2P1438677	34933449	15.1911	0.0229	1
BICF2P91650	34993613	14.7622	0.0274	1
BICF2P334463	35012064	14.0877	0.0363	1
BICF2G630836363	35043980	14.0353	0.0371	1
BICF2P623039	35181566	2.6192	0.9997	1
BICF2P1186457	35187261	13.8601	0.0403	1
BICF2G630836487	35205584	17.9497	0.0065	1
BICF2G630836496	35235298	22.3138	0.0006	0.1302
BICF2P1376797	35334317	21.4077	0.0006	0.1302
BICF2G630836601	35344605	22.3413	0.0006	0.1302
BICF2S23623508	35484007	3.86282	0.9828	1
BICF2P853269	35567349	20.1482	0.002	0.434
BICF2S22964729	35942072	21.0076	0.001	0.217
BICF2G630836866	35981459	2.33789	0.9999	1
BICF2P850542	35987337	1.29536	1	1
BICF2G630836872	36002746	14.9297	0.026	1
BICF2G630836876	36010784	1.06466	1	1
BICF2G630836904	36061779	0.822732	1	1
BICF2G630836929	36107466	0.767144	1	1
BICF2S23440486	36198332	1.98127	1	1
BICF2P1058910	36477682	23.1339	0.0004	0.0868
BICF2G630837138	36496569	18.2365	0.0054	1
BICF2G630837169	36515765	1.51282	1	1
BICF2G630837209	36543581	31.4915	0.0001	0.0217
BICF2G630837233	36565413	30.8099	0.0001	0.0217
BICF2G630837240	36579921	31.3303	0.0001	0.0217
BICF2G630837296	36636684	5.90373	0.7962	1
BICF2G630837302	36644903	6.23104	0.7488	1
BICF2G630837307	36694174	28.8484	0.0001	0.0217
BICF2G630837373	36763660	0.0995897	1	1
BICF2G630837405	36837067	36.4642	0.0001	0.0217
BICF2P272135	36842872	3.31864	0.9961	1
TIGRP2P126345	36886621	37.463	0.0001	0.0217
BICF2P662113	36903815	8.88468	0.3468	1
BICF2P311014	36907619	8.86335	0.3487	1
BICF2S23433032	36940615	8.86335	0.3487	1
BICF2P1055130	36947751	8.88468	0.3468	1
BICF2S23160635	36947936	9.02322	0.3263	1
BICF2P121708	36970499	8.92899	0.3386	1
TIGRP2P126366	36993220	8.88468	0.3468	1
TIGRP2P126369	37018660	8.88468	0.3468	1
BICF2S23910388	37045812	8.88468	0.3468	1
BICF2P952701	37277543	6.73303	0.6742	1
BICF2G630837449	37298838	7.57221	0.5313	1
BICF2P853014	37321437	2.04915	1	1
BICF2S23438813	37411467	0.917789	1	1
BICF2P852764	37453645	0.752272	1	1
BICF2S2364431	37472500	15.4519	0.0207	1
BICF2S23617077	37505049	4.56416	0.948	1
BICF2S23454483	37539649	5.14757	0.8969	1
BICF2G630837570	37556762	5.44216	0.866	1
