# Supplementary material for: Novel protective and risk loci in hip dysplasia in German Shepherds
Source: PLoS Genet. 2019 Jul 19;15(7):e1008197. doi: 10.1371/journal.pgen.1008197 (PMC6668854; doi:10.1371/journal.pgen.1008197)
Supplement: S6 Table — (XLSX) [file pgen.1008197.s018.xlsx]

## Sheet: S6_Table
Upstream NOG deletion genotypes (rows) vs top SNP genotypes (columns) in different phenotype categories
	Hip score A/A (control)	GA	RA	RR	AR	AG	Total
	ND	11	2	39	2	46	100
	HET	47	7	64	9	0	127
	DEL	41	4	0	0	0	45
	Total	99	13	103	11	46	272
	Hip score C/C (mild case)	GA	RA	RR	AR	AG	Total
	ND	0	0	12	0	11	23
	HET	10	7	22	6	0	45
	DEL	11	0	0	0	0	11
	Total	21	7	34	6	11	79
	Hip score C/D or worse (moderate to severe case)	GA	RA	RR	AR	AG	Total
	ND	4	0	32	2	60	98
	HET	12	2	42	1	0	57
	DEL	5	4	0	0	0	9	Grand total
	Total	21	6	74	3	60	164	515
	ND= No deletion	GA is the SNP combination where both SNPs represent the non-risk allele
	HET= Heterozygote	RA is heterozygous for BICF2S23027935, but has the non-risk allele in BICF2P742007
	DEL= Deletion	RR is heterozygous for both SNPs
		AR has the risk allele in BICF2S23027935, but is heterozygous for BICF2P742007
		AG is the SNP combination where both SNPs represent the risk allele
