# Supplementary material for: Novel protective and risk loci in hip dysplasia in German Shepherds
Source: PLoS Genet. 2019 Jul 19;15(7):e1008197. doi: 10.1371/journal.pgen.1008197 (PMC6668854; doi:10.1371/journal.pgen.1008197)
Supplement: S8 Table — The human core JASPAR2018 database was queried with the alignment of dog and human sequences in S9 Fig. (TXT) [file pgen.1008197.s020.txt]

matrix_ID	seqname	source	feature	start	end	score	strand	frame	attributes
MA0056.1.1	dog	TFBS	TFBS	4	9	8.64108745574494	+	.	TF=MZF1;class=C2H2 zinc finger factors;sequence=AGGGGA
MA0056.1.2	dog	TFBS	TFBS	92	97	6.29316415232464	+	.	TF=MZF1;class=C2H2 zinc finger factors;sequence=CGAGGA
MA0056.1.3	dog	TFBS	TFBS	222	227	5.03340487852371	+	.	TF=MZF1;class=C2H2 zinc finger factors;sequence=GTGGGA
MA0056.1.4	dog	TFBS	TFBS	292	297	5.0334048785237	+	.	TF=MZF1;class=C2H2 zinc finger factors;sequence=GGGTGA
MA0056.1.5	dog	TFBS	TFBS	314	319	9.34152717388604	+	.	TF=MZF1;class=C2H2 zinc finger factors;sequence=CGGGGA
MA0056.1.6	dog	TFBS	TFBS	330	335	6.29316415232464	+	.	TF=MZF1;class=C2H2 zinc finger factors;sequence=CGGGGG
MA0056.1.7	dog	TFBS	TFBS	331	336	9.0334048785237	+	.	TF=MZF1;class=C2H2 zinc finger factors;sequence=GGGGGA
MA0056.1.8	dog	TFBS	TFBS	161	166	3.49084482016433	-	.	TF=MZF1;class=C2H2 zinc finger factors;sequence=TGGGGC
MA0056.1.9	dog	TFBS	TFBS	326	331	6.29316415232464	-	.	TF=MZF1;class=C2H2 zinc finger factors;sequence=CGAGGA
MA0056.1.10	dog	TFBS	TFBS	383	388	3.49084482016433	-	.	TF=MZF1;class=C2H2 zinc finger factors;sequence=TGGGGC
MA0056.1.11	dog	TFBS	TFBS	398	403	5.03340487852371	-	.	TF=MZF1;class=C2H2 zinc finger factors;sequence=GGGTGA
MA0056.1.12	hom	TFBS	TFBS	4	9	8.64108745574494	+	.	TF=MZF1;class=C2H2 zinc finger factors;sequence=AGGGGA
MA0056.1.13	hom	TFBS	TFBS	58	63	6.29316415232464	+	.	TF=MZF1;class=C2H2 zinc finger factors;sequence=CGAGGA
MA0056.1.14	hom	TFBS	TFBS	186	191	5.03340487852371	+	.	TF=MZF1;class=C2H2 zinc finger factors;sequence=GTGGGA
MA0056.1.15	hom	TFBS	TFBS	256	261	5.0334048785237	+	.	TF=MZF1;class=C2H2 zinc finger factors;sequence=GGGTGA
MA0056.1.16	hom	TFBS	TFBS	278	283	6.29316415232464	+	.	TF=MZF1;class=C2H2 zinc finger factors;sequence=CGGGGG
MA0056.1.17	hom	TFBS	TFBS	320	325	9.34152717388604	+	.	TF=MZF1;class=C2H2 zinc finger factors;sequence=CGGGGA
MA0056.1.18	hom	TFBS	TFBS	320	325	9.34152717388604	+	.	TF=MZF1;class=C2H2 zinc finger factors;sequence=CGGGGA
MA0056.1.19	hom	TFBS	TFBS	128	133	9.99863946036303	-	.	TF=MZF1;class=C2H2 zinc finger factors;sequence=TGGGGA
MA0056.1.20	hom	TFBS	TFBS	315	320	5.98504185696231	-	.	TF=MZF1;class=C2H2 zinc finger factors;sequence=GGAGGA
MA0056.1.21	hom	TFBS	TFBS	375	380	3.49084482016433	-	.	TF=MZF1;class=C2H2 zinc finger factors;sequence=TGGGGC
MA0056.1.22	hom	TFBS	TFBS	390	395	5.03340487852371	-	.	TF=MZF1;class=C2H2 zinc finger factors;sequence=GGGTGA
MA0057.1.1	dog	TFBS	TFBS	2	11	9.80401480860868	+	.	TF=MZF1(var.2);class=C2H2 zinc finger factors;sequence=GGAGGGGAGG
MA0057.1.2	dog	TFBS	TFBS	7	16	4.07893388958063	+	.	TF=MZF1(var.2);class=C2H2 zinc finger factors;sequence=GGAGGGCGGC
MA0057.1.3	dog	TFBS	TFBS	289	298	5.31078664016614	+	.	TF=MZF1(var.2);class=C2H2 zinc finger factors;sequence=CGCGGGTGAG
MA0057.1.4	dog	TFBS	TFBS	141	150	3.79312649246594	-	.	TF=MZF1(var.2);class=C2H2 zinc finger factors;sequence=GGCGGGGCGT
MA0057.1.5	dog	TFBS	TFBS	144	153	4.0306787209734	-	.	TF=MZF1(var.2);class=C2H2 zinc finger factors;sequence=CGCGGCGGGG
MA0057.1.6	dog	TFBS	TFBS	397	406	6.2335109266895	-	.	TF=MZF1(var.2);class=C2H2 zinc finger factors;sequence=AGAGGGTGAC
MA0057.1.7	dog	TFBS	TFBS	399	408	3.98075349564171	-	.	TF=MZF1(var.2);class=C2H2 zinc finger factors;sequence=GTAGAGGGTG
MA0057.1.8	hom	TFBS	TFBS	2	11	10.769249390448	+	.	TF=MZF1(var.2);class=C2H2 zinc finger factors;sequence=GGAGGGGAGA
MA0057.1.9	hom	TFBS	TFBS	2	11	10.769249390448	+	.	TF=MZF1(var.2);class=C2H2 zinc finger factors;sequence=GGAGGGGAGA
MA0057.1.10	hom	TFBS	TFBS	253	262	5.31078664016614	+	.	TF=MZF1(var.2);class=C2H2 zinc finger factors;sequence=CTCGGGTGAG
MA0057.1.11	hom	TFBS	TFBS	108	117	3.96631920774216	-	.	TF=MZF1(var.2);class=C2H2 zinc finger factors;sequence=GGCTGGGCAT
MA0057.1.12	hom	TFBS	TFBS	108	117	3.96631920774216	-	.	TF=MZF1(var.2);class=C2H2 zinc finger factors;sequence=GGCTGGGCAT
MA0057.1.13	hom	TFBS	TFBS	389	398	6.2335109266895	-	.	TF=MZF1(var.2);class=C2H2 zinc finger factors;sequence=AGAGGGTGAC
MA0057.1.14	hom	TFBS	TFBS	391	400	3.98075349564171	-	.	TF=MZF1(var.2);class=C2H2 zinc finger factors;sequence=GTAGAGGGTG
MA0071.1.1	dog	TFBS	TFBS	391	400	7.09209164113041	+	.	TF=RORA;class=Nuclear receptors with C4 zinc fingers;sequence=CTGGGGGTCA
MA0071.1.2	hom	TFBS	TFBS	383	392	7.65397052873852	+	.	TF=RORA;class=Nuclear receptors with C4 zinc fingers;sequence=CTAGGGGTCA
MA0130.1.1	dog	TFBS	TFBS	162	167	3.66423590172664	+	.	TF=ZNF354C;class=C2H2 zinc finger factors;sequence=CCCCAG
MA0130.1.2	dog	TFBS	TFBS	282	287	2.71003959133977	+	.	TF=ZNF354C;class=C2H2 zinc finger factors;sequence=GCCCAG
MA0130.1.3	dog	TFBS	TFBS	325	330	3.33527421498475	+	.	TF=ZNF354C;class=C2H2 zinc finger factors;sequence=CTCCTC
MA0130.1.4	dog	TFBS	TFBS	384	389	3.66423590172664	+	.	TF=ZNF354C;class=C2H2 zinc finger factors;sequence=CCCCAG
MA0130.1.5	dog	TFBS	TFBS	403	408	3.33527421498475	+	.	TF=ZNF354C;class=C2H2 zinc finger factors;sequence=CTCTAC
MA0130.1.6	dog	TFBS	TFBS	5	10	3.33527421498475	-	.	TF=ZNF354C;class=C2H2 zinc finger factors;sequence=CTCCCC
MA0130.1.7	dog	TFBS	TFBS	93	98	3.33527421498475	-	.	TF=ZNF354C;class=C2H2 zinc finger factors;sequence=CTCCTC
MA0130.1.8	dog	TFBS	TFBS	126	131	6.01215920514694	-	.	TF=ZNF354C;class=C2H2 zinc finger factors;sequence=CTCCAG
MA0130.1.9	dog	TFBS	TFBS	176	181	3.33527421498475	-	.	TF=ZNF354C;class=C2H2 zinc finger factors;sequence=CTCCGC
MA0130.1.10	dog	TFBS	TFBS	315	320	3.33527421498475	-	.	TF=ZNF354C;class=C2H2 zinc finger factors;sequence=CTCCCC
MA0130.1.11	dog	TFBS	TFBS	373	378	3.42719670442579	-	.	TF=ZNF354C;class=C2H2 zinc finger factors;sequence=CTCCAT
MA0130.1.12	dog	TFBS	TFBS	412	417	4.20480428308934	-	.	TF=ZNF354C;class=C2H2 zinc finger factors;sequence=CACCAG
MA0130.1.13	hom	TFBS	TFBS	129	134	3.66423590172664	+	.	TF=ZNF354C;class=C2H2 zinc finger factors;sequence=CCCCAG
MA0130.1.14	hom	TFBS	TFBS	246	251	2.71003959133977	+	.	TF=ZNF354C;class=C2H2 zinc finger factors;sequence=GCCCAG
MA0130.1.15	hom	TFBS	TFBS	314	319	3.33527421498475	+	.	TF=ZNF354C;class=C2H2 zinc finger factors;sequence=CTCCTC
MA0130.1.16	hom	TFBS	TFBS	376	381	3.66423590172664	+	.	TF=ZNF354C;class=C2H2 zinc finger factors;sequence=CCCCAG
MA0130.1.17	hom	TFBS	TFBS	395	400	3.33527421498475	+	.	TF=ZNF354C;class=C2H2 zinc finger factors;sequence=CTCTAC
MA0130.1.18	hom	TFBS	TFBS	5	10	3.33527421498475	-	.	TF=ZNF354C;class=C2H2 zinc finger factors;sequence=CTCCCC
MA0130.1.19	hom	TFBS	TFBS	59	64	3.33527421498475	-	.	TF=ZNF354C;class=C2H2 zinc finger factors;sequence=CTCCTC
MA0130.1.20	hom	TFBS	TFBS	93	98	6.01215920514694	-	.	TF=ZNF354C;class=C2H2 zinc finger factors;sequence=CTCCAG
MA0130.1.21	hom	TFBS	TFBS	146	151	3.33527421498475	-	.	TF=ZNF354C;class=C2H2 zinc finger factors;sequence=CTCCTC
MA0130.1.22	hom	TFBS	TFBS	280	285	3.33527421498475	-	.	TF=ZNF354C;class=C2H2 zinc finger factors;sequence=CTCCCC
MA0130.1.23	hom	TFBS	TFBS	365	370	3.42719670442579	-	.	TF=ZNF354C;class=C2H2 zinc finger factors;sequence=CTCCAT
MA0130.1.24	hom	TFBS	TFBS	404	409	4.20480428308934	-	.	TF=ZNF354C;class=C2H2 zinc finger factors;sequence=CACCAG
MA0155.1.1	dog	TFBS	TFBS	388	399	5.41071020948727	+	.	TF=INSM1;class=C2H2 zinc finger factors;sequence=AGCCTGGGGGTC
MA0155.1.2	dog	TFBS	TFBS	381	392	6.40303744004365	-	.	TF=INSM1;class=C2H2 zinc finger factors;sequence=AGGCTGGGGCAG
MA0155.1.3	hom	TFBS	TFBS	381	392	5.22040606783332	+	.	TF=INSM1;class=C2H2 zinc finger factors;sequence=GCCTAGGGGTCA
MA0155.1.4	hom	TFBS	TFBS	373	384	6.40303744004365	-	.	TF=INSM1;class=C2H2 zinc finger factors;sequence=AGGCTGGGGCAG
MA0160.1.1	dog	TFBS	TFBS	394	401	8.18706102025989	+	.	TF=NR4A2;class=Nuclear receptors with C4 zinc fingers;sequence=GGGGTCAC
MA0160.1.2	hom	TFBS	TFBS	386	393	8.18706102025989	+	.	TF=NR4A2;class=Nuclear receptors with C4 zinc fingers;sequence=GGGGTCAC
MA0259.1.1	dog	TFBS	TFBS	334	341	1.42372566796495	+	.	TF=ARNT::HIF1A;class=Basic helix-loop-helix factors (bHLH);sequence=GGACGCGG
MA0259.1.2	dog	TFBS	TFBS	340	347	1.42372566796495	+	.	TF=ARNT::HIF1A;class=Basic helix-loop-helix factors (bHLH);sequence=GGACGCGG
MA0259.1.3	hom	TFBS	TFBS	323	330	1.42372566796495	+	.	TF=ARNT::HIF1A;class=Basic helix-loop-helix factors (bHLH);sequence=GGACGCGG
MA0259.1.4	hom	TFBS	TFBS	323	330	1.42372566796495	+	.	TF=ARNT::HIF1A;class=Basic helix-loop-helix factors (bHLH);sequence=GGACGCGG
MA0470.1.1	dog	TFBS	TFBS	1	11	-3.09003930160308	+	.	TF=E2F4;class=Fork head / winged helix factors;sequence=AGGAGGGGAGG
MA0470.1.2	dog	TFBS	TFBS	80	90	5.3596898242252	+	.	TF=E2F4;class=Fork head / winged helix factors;sequence=GCCCGGGAGCA
MA0470.1.3	dog	TFBS	TFBS	89	99	1.02795829065785	+	.	TF=E2F4;class=Fork head / winged helix factors;sequence=CAGCGAGGAGC
MA0470.1.4	dog	TFBS	TFBS	171	181	-5.01012807017356	+	.	TF=E2F4;class=Fork head / winged helix factors;sequence=ACCCGGCGGAG
MA0470.1.5	dog	TFBS	TFBS	220	230	-0.758424917372935	+	.	TF=E2F4;class=Fork head / winged helix factors;sequence=CGGTGGGAGCC
MA0470.1.6	dog	TFBS	TFBS	235	245	10.9806834863398	+	.	TF=E2F4;class=Fork head / winged helix factors;sequence=CCGCGCGAAGG
MA0470.1.7	dog	TFBS	TFBS	237	247	-3.96770095201737	+	.	TF=E2F4;class=Fork head / winged helix factors;sequence=GCGCGAAGGGC
MA0470.1.8	dog	TFBS	TFBS	310	320	-2.46964404070926	+	.	TF=E2F4;class=Fork head / winged helix factors;sequence=GGGCCGGGGAG
MA0470.1.9	dog	TFBS	TFBS	310	320	-2.46964404070926	+	.	TF=E2F4;class=Fork head / winged helix factors;sequence=GGGCCGGGGAG
MA0470.1.10	dog	TFBS	TFBS	310	320	-2.46964404070926	+	.	TF=E2F4;class=Fork head / winged helix factors;sequence=GGGCCGGGGAG
MA0470.1.11	dog	TFBS	TFBS	310	320	-2.46964404070926	+	.	TF=E2F4;class=Fork head / winged helix factors;sequence=GGGCCGGGGAG
MA0470.1.12	dog	TFBS	TFBS	311	321	3.61476037560259	+	.	TF=E2F4;class=Fork head / winged helix factors;sequence=GGCCGGGGAGT
MA0470.1.13	dog	TFBS	TFBS	311	321	3.61476037560259	+	.	TF=E2F4;class=Fork head / winged helix factors;sequence=GGCCGGGGAGT
MA0470.1.14	dog	TFBS	TFBS	311	321	3.61476037560259	+	.	TF=E2F4;class=Fork head / winged helix factors;sequence=GGCCGGGGAGT
MA0470.1.15	dog	TFBS	TFBS	311	321	3.61476037560259	+	.	TF=E2F4;class=Fork head / winged helix factors;sequence=GGCCGGGGAGT
MA0470.1.16	dog	TFBS	TFBS	334	344	-5.39015016167539	+	.	TF=E2F4;class=Fork head / winged helix factors;sequence=GGACGCGGACG
MA0470.1.17	dog	TFBS	TFBS	342	352	1.0506102165825	+	.	TF=E2F4;class=Fork head / winged helix factors;sequence=ACGCGGCGGCA
MA0470.1.18	dog	TFBS	TFBS	345	355	6.97174499192664	+	.	TF=E2F4;class=Fork head / winged helix factors;sequence=CGGCGGCAGCC
MA0470.1.19	dog	TFBS	TFBS	360	370	1.10686480366708	+	.	TF=E2F4;class=Fork head / winged helix factors;sequence=GCGCGCCGGAG
MA0470.1.20	dog	TFBS	TFBS	362	372	0.232336111892067	+	.	TF=E2F4;class=Fork head / winged helix factors;sequence=GCGCCGGAGGC
MA0470.1.21	dog	TFBS	TFBS	18	28	-3.16059450345925	-	.	TF=E2F4;class=Fork head / winged helix factors;sequence=GCGCGGGGCCG
MA0470.1.22	dog	TFBS	TFBS	20	30	7.19142037252264	-	.	TF=E2F4;class=Fork head / winged helix factors;sequence=GGGCGCGGGGC
MA0470.1.23	dog	TFBS	TFBS	25	35	-2.76438582359718	-	.	TF=E2F4;class=Fork head / winged helix factors;sequence=GCGCGGGGCGC
MA0470.1.24	dog	TFBS	TFBS	27	37	7.19142037252264	-	.	TF=E2F4;class=Fork head / winged helix factors;sequence=GGGCGCGGGGC
MA0470.1.25	dog	TFBS	TFBS	73	83	4.23229699185671	-	.	TF=E2F4;class=Fork head / winged helix factors;sequence=GGGCGGCGGCG
MA0470.1.26	dog	TFBS	TFBS	97	107	0.57755163471316	-	.	TF=E2F4;class=Fork head / winged helix factors;sequence=GGGCGCCGGCT
MA0470.1.27	dog	TFBS	TFBS	104	114	8.84571623940248	-	.	TF=E2F4;class=Fork head / winged helix factors;sequence=GCGCGGGGGGC
MA0470.1.28	dog	TFBS	TFBS	106	116	7.8395557332214	-	.	TF=E2F4;class=Fork head / winged helix factors;sequence=GGGCGCGGGGG
MA0470.1.29	dog	TFBS	TFBS	110	120	-0.0514982808413862	-	.	TF=E2F4;class=Fork head / winged helix factors;sequence=CGGCGGGCGCG
MA0470.1.30	dog	TFBS	TFBS	113	123	-3.94882783965683	-	.	TF=E2F4;class=Fork head / winged helix factors;sequence=CGCCGGCGGGC
MA0470.1.31	dog	TFBS	TFBS	116	126	1.32831852595517	-	.	TF=E2F4;class=Fork head / winged helix factors;sequence=GGGCGCCGGCG
MA0470.1.32	dog	TFBS	TFBS	205	215	14.6790817869188	-	.	TF=E2F4;class=Fork head / winged helix factors;sequence=GGGCGGGAGGC
MA0470.1.33	dog	TFBS	TFBS	209	219	2.18894534744531	-	.	TF=E2F4;class=Fork head / winged helix factors;sequence=GGGCGGGCGGG
MA0470.1.34	dog	TFBS	TFBS	227	237	-0.618547953012694	-	.	TF=E2F4;class=Fork head / winged helix factors;sequence=CGGCGCCGGCT
MA0470.1.35	dog	TFBS	TFBS	247	257	6.73376847241471	-	.	TF=E2F4;class=Fork head / winged helix factors;sequence=CGCCGGGAGAG
MA0470.1.36	dog	TFBS	TFBS	248	258	-2.99225124469241	-	.	TF=E2F4;class=Fork head / winged helix factors;sequence=GCGCCGGGAGA
MA0470.1.37	dog	TFBS	TFBS	250	260	0.440658390263522	-	.	TF=E2F4;class=Fork head / winged helix factors;sequence=AGGCGCCGGGA
MA0470.1.38	dog	TFBS	TFBS	263	273	1.14247925654148	-	.	TF=E2F4;class=Fork head / winged helix factors;sequence=GGCCGGCAGCA
MA0470.1.39	dog	TFBS	TFBS	271	281	0.285954192077597	-	.	TF=E2F4;class=Fork head / winged helix factors;sequence=GGGCGCAGGGC
MA0470.1.40	dog	TFBS	TFBS	275	285	0.852334546724407	-	.	TF=E2F4;class=Fork head / winged helix factors;sequence=GGGCGGGCGCA
MA0470.1.41	dog	TFBS	TFBS	382	392	-5.42987709369538	-	.	TF=E2F4;class=Fork head / winged helix factors;sequence=AGGCTGGGGCA
MA0470.1.42	hom	TFBS	TFBS	1	11	-3.38230606176313	+	.	TF=E2F4;class=Fork head / winged helix factors;sequence=AGGAGGGGAGA
MA0470.1.43	hom	TFBS	TFBS	44	54	7.6995276163175	+	.	TF=E2F4;class=Fork head / winged helix factors;sequence=GCCCGGGAAGG
MA0470.1.44	hom	TFBS	TFBS	55	65	1.02795829065785	+	.	TF=E2F4;class=Fork head / winged helix factors;sequence=CAGCGAGGAGC
MA0470.1.45	hom	TFBS	TFBS	138	148	5.04044804502642	+	.	TF=E2F4;class=Fork head / winged helix factors;sequence=ACCCGGGAGAG
MA0470.1.46	hom	TFBS	TFBS	184	194	-0.758424917372935	+	.	TF=E2F4;class=Fork head / winged helix factors;sequence=CGGTGGGAGCC
MA0470.1.47	hom	TFBS	TFBS	199	209	-0.336163697262648	+	.	TF=E2F4;class=Fork head / winged helix factors;sequence=CTGCGCGAAGG
MA0470.1.48	hom	TFBS	TFBS	201	211	-3.96770095201737	+	.	TF=E2F4;class=Fork head / winged helix factors;sequence=GCGCGAAGGGC
MA0470.1.49	hom	TFBS	TFBS	275	285	-4.10090722650405	+	.	TF=E2F4;class=Fork head / winged helix factors;sequence=AGACGGGGGAG
MA0470.1.50	hom	TFBS	TFBS	277	287	-1.80360998406245	+	.	TF=E2F4;class=Fork head / winged helix factors;sequence=ACGGGGGAGCG
MA0470.1.51	hom	TFBS	TFBS	285	295	2.98261439283499	+	.	TF=E2F4;class=Fork head / winged helix factors;sequence=GCGCGGCGGCG
MA0470.1.52	hom	TFBS	TFBS	294	304	-2.53288870995706	+	.	TF=E2F4;class=Fork head / winged helix factors;sequence=CGCCGCGGGCT
MA0470.1.53	hom	TFBS	TFBS	275	285	-4.10090722650405	+	.	TF=E2F4;class=Fork head / winged helix factors;sequence=AGACGGGGGAG
MA0470.1.54	hom	TFBS	TFBS	277	287	-1.80360998406245	+	.	TF=E2F4;class=Fork head / winged helix factors;sequence=ACGGGGGAGCG
MA0470.1.55	hom	TFBS	TFBS	285	295	2.98261439283499	+	.	TF=E2F4;class=Fork head / winged helix factors;sequence=GCGCGGCGGCG
MA0470.1.56	hom	TFBS	TFBS	294	304	-2.53288870995706	+	.	TF=E2F4;class=Fork head / winged helix factors;sequence=CGCCGCGGGCT
MA0470.1.57	hom	TFBS	TFBS	325	335	0.535428309343672	+	.	TF=E2F4;class=Fork head / winged helix factors;sequence=ACGCGGGACGA
MA0470.1.58	hom	TFBS	TFBS	325	335	0.535428309343672	+	.	TF=E2F4;class=Fork head / winged helix factors;sequence=ACGCGGGACGA
MA0470.1.59	hom	TFBS	TFBS	325	335	0.535428309343672	+	.	TF=E2F4;class=Fork head / winged helix factors;sequence=ACGCGGGACGA
MA0470.1.60	hom	TFBS	TFBS	352	362	5.69054775216166	+	.	TF=E2F4;class=Fork head / winged helix factors;sequence=GCGCGCCAGAG
MA0470.1.61	hom	TFBS	TFBS	352	362	5.69054775216166	+	.	TF=E2F4;class=Fork head / winged helix factors;sequence=GCGCGCCAGAG
MA0470.1.62	hom	TFBS	TFBS	18	28	-3.54267930131336	-	.	TF=E2F4;class=Fork head / winged helix factors;sequence=GCGCGTGGACG
MA0470.1.63	hom	TFBS	TFBS	20	30	-1.00729987861628	-	.	TF=E2F4;class=Fork head / winged helix factors;sequence=GGGCGCGTGGA
MA0470.1.64	hom	TFBS	TFBS	27	37	-0.910145395648257	-	.	TF=E2F4;class=Fork head / winged helix factors;sequence=CGGCGCAGGGC
MA0470.1.65	hom	TFBS	TFBS	27	37	-0.910145395648257	-	.	TF=E2F4;class=Fork head / winged helix factors;sequence=CGGCGCAGGGC
MA0470.1.66	hom	TFBS	TFBS	36	46	-3.14893693179303	-	.	TF=E2F4;class=Fork head / winged helix factors;sequence=GGCCGGCGGCG
MA0470.1.67	hom	TFBS	TFBS	63	73	-1.06218578137927	-	.	TF=E2F4;class=Fork head / winged helix factors;sequence=AGGCGCCGGCT
MA0470.1.68	hom	TFBS	TFBS	70	80	13.4293991878971	-	.	TF=E2F4;class=Fork head / winged helix factors;sequence=GCGCGGGAGGC
MA0470.1.69	hom	TFBS	TFBS	72	82	7.82344056939418	-	.	TF=E2F4;class=Fork head / winged helix factors;sequence=GGGCGCGGGAG
MA0470.1.70	hom	TFBS	TFBS	77	87	-3.96048541132303	-	.	TF=E2F4;class=Fork head / winged helix factors;sequence=CCGCGGGGCGC
MA0470.1.71	hom	TFBS	TFBS	79	89	-3.15643049156415	-	.	TF=E2F4;class=Fork head / winged helix factors;sequence=GACCGCGGGGC
MA0470.1.72	hom	TFBS	TFBS	79	89	-3.15643049156415	-	.	TF=E2F4;class=Fork head / winged helix factors;sequence=GACCGCGGGGC
MA0470.1.73	hom	TFBS	TFBS	173	183	8.11336904318523	-	.	TF=E2F4;class=Fork head / winged helix factors;sequence=GGGCGGAAGAA
MA0470.1.74	hom	TFBS	TFBS	173	183	8.11336904318523	-	.	TF=E2F4;class=Fork head / winged helix factors;sequence=GGGCGGAAGAA
MA0470.1.75	hom	TFBS	TFBS	191	201	-3.58516489344974	-	.	TF=E2F4;class=Fork head / winged helix factors;sequence=CAGCGCCGGCT
MA0470.1.76	hom	TFBS	TFBS	211	221	6.73376847241471	-	.	TF=E2F4;class=Fork head / winged helix factors;sequence=CGCCGGGAGAG
MA0470.1.77	hom	TFBS	TFBS	212	222	-4.18835083241827	-	.	TF=E2F4;class=Fork head / winged helix factors;sequence=CCGCCGGGAGA
MA0470.1.78	hom	TFBS	TFBS	212	222	-4.18835083241827	-	.	TF=E2F4;class=Fork head / winged helix factors;sequence=CCGCCGGGAGA
MA0470.1.79	hom	TFBS	TFBS	227	237	1.14247925654148	-	.	TF=E2F4;class=Fork head / winged helix factors;sequence=GGCCGGCAGCA
MA0470.1.80	hom	TFBS	TFBS	235	245	-1.35378322401485	-	.	TF=E2F4;class=Fork head / winged helix factors;sequence=AGGCGCAGGGC
MA0470.1.81	hom	TFBS	TFBS	235	245	-1.35378322401485	-	.	TF=E2F4;class=Fork head / winged helix factors;sequence=AGGCGCAGGGC
MA0470.1.82	hom	TFBS	TFBS	374	384	-5.42987709369538	-	.	TF=E2F4;class=Fork head / winged helix factors;sequence=AGGCTGGGGCA
MA0471.1.1	dog	TFBS	TFBS	1	11	0.29609947930993	+	.	TF=E2F6;class=Fork head / winged helix factors;sequence=AGGAGGGGAGG
MA0471.1.2	dog	TFBS	TFBS	6	16	0.0689256849136797	+	.	TF=E2F6;class=Fork head / winged helix factors;sequence=GGGAGGGCGGC
MA0471.1.3	dog	TFBS	TFBS	80	90	-1.81868338691659	+	.	TF=E2F6;class=Fork head / winged helix factors;sequence=GCCCGGGAGCA
MA0471.1.4	dog	TFBS	TFBS	220	230	6.0091165261596	+	.	TF=E2F6;class=Fork head / winged helix factors;sequence=CGGTGGGAGCC
MA0471.1.5	dog	TFBS	TFBS	345	355	3.37063292041685	+	.	TF=E2F6;class=Fork head / winged helix factors;sequence=CGGCGGCAGCC
MA0471.1.6	dog	TFBS	TFBS	104	114	-0.6241647340333	-	.	TF=E2F6;class=Fork head / winged helix factors;sequence=GCGCGGGGGGC
MA0471.1.7	dog	TFBS	TFBS	110	120	-3.48054041026124	-	.	TF=E2F6;class=Fork head / winged helix factors;sequence=CGGCGGGCGCG
MA0471.1.8	dog	TFBS	TFBS	205	215	15.3594576627008	-	.	TF=E2F6;class=Fork head / winged helix factors;sequence=GGGCGGGAGGC
MA0471.1.9	dog	TFBS	TFBS	209	219	1.97306222578099	-	.	TF=E2F6;class=Fork head / winged helix factors;sequence=GGGCGGGCGGG
MA0471.1.10	dog	TFBS	TFBS	247	257	-2.35906506052062	-	.	TF=E2F6;class=Fork head / winged helix factors;sequence=CGCCGGGAGAG
MA0471.1.11	dog	TFBS	TFBS	263	273	-6.12119939640229	-	.	TF=E2F6;class=Fork head / winged helix factors;sequence=GGCCGGCAGCA
MA0471.1.12	dog	TFBS	TFBS	397	407	-3.85595041240315	-	.	TF=E2F6;class=Fork head / winged helix factors;sequence=TAGAGGGTGAC
MA0471.1.13	hom	TFBS	TFBS	1	11	0.0586068467220429	+	.	TF=E2F6;class=Fork head / winged helix factors;sequence=AGGAGGGGAGA
MA0471.1.14	hom	TFBS	TFBS	1	11	0.0586068467220429	+	.	TF=E2F6;class=Fork head / winged helix factors;sequence=AGGAGGGGAGA
MA0471.1.15	hom	TFBS	TFBS	44	54	0.394903927582121	+	.	TF=E2F6;class=Fork head / winged helix factors;sequence=GCCCGGGAAGG
MA0471.1.16	hom	TFBS	TFBS	184	194	6.0091165261596	+	.	TF=E2F6;class=Fork head / winged helix factors;sequence=CGGTGGGAGCC
MA0471.1.17	hom	TFBS	TFBS	335	345	-3.97672742155464	+	.	TF=E2F6;class=Fork head / winged helix factors;sequence=AAGCAGCAGCC
MA0471.1.18	hom	TFBS	TFBS	70	80	13.1267515659448	-	.	TF=E2F6;class=Fork head / winged helix factors;sequence=GCGCGGGAGGC
MA0471.1.19	hom	TFBS	TFBS	70	80	13.1267515659448	-	.	TF=E2F6;class=Fork head / winged helix factors;sequence=GCGCGGGAGGC
MA0471.1.20	hom	TFBS	TFBS	170	180	-4.93730420475627	-	.	TF=E2F6;class=Fork head / winged helix factors;sequence=CGGAAGAAAGG
MA0471.1.21	hom	TFBS	TFBS	173	183	8.21957917718819	-	.	TF=E2F6;class=Fork head / winged helix factors;sequence=GGGCGGAAGAA
MA0471.1.22	hom	TFBS	TFBS	211	221	-2.35906506052062	-	.	TF=E2F6;class=Fork head / winged helix factors;sequence=CGCCGGGAGAG
MA0471.1.23	hom	TFBS	TFBS	227	237	-6.12119939640229	-	.	TF=E2F6;class=Fork head / winged helix factors;sequence=GGCCGGCAGCA
MA0471.1.24	hom	TFBS	TFBS	389	399	-3.85595041240315	-	.	TF=E2F6;class=Fork head / winged helix factors;sequence=TAGAGGGTGAC
MA0478.1.1	dog	TFBS	TFBS	253	263	-6.15643721598303	+	.	TF=FOSL2;class=Basic leucine zipper factors (bZIP);sequence=CGGCGCCTCAT
MA0478.1.2	dog	TFBS	TFBS	391	401	-8.04521440348834	+	.	TF=FOSL2;class=Basic leucine zipper factors (bZIP);sequence=CTGGGGGTCAC
MA0478.1.3	dog	TFBS	TFBS	294	304	-5.00832656679997	-	.	TF=FOSL2;class=Basic leucine zipper factors (bZIP);sequence=AGGCGGCTCAC
MA0478.1.4	dog	TFBS	TFBS	366	376	-8.09069694526535	-	.	TF=FOSL2;class=Basic leucine zipper factors (bZIP);sequence=CCATGCCTCCG
MA0478.1.5	hom	TFBS	TFBS	217	227	-4.24804459520929	+	.	TF=FOSL2;class=Basic leucine zipper factors (bZIP);sequence=CGGCGGCTCAT
MA0478.1.6	hom	TFBS	TFBS	383	393	-7.74780905264562	+	.	TF=FOSL2;class=Basic leucine zipper factors (bZIP);sequence=CTAGGGGTCAC
MA0478.1.7	hom	TFBS	TFBS	258	268	-5.00832656679997	-	.	TF=FOSL2;class=Basic leucine zipper factors (bZIP);sequence=AGGCGGCTCAC
MA0478.1.8	hom	TFBS	TFBS	358	368	-8.09069694526535	-	.	TF=FOSL2;class=Basic leucine zipper factors (bZIP);sequence=CCATGCCTCTG
MA0484.1.1	dog	TFBS	TFBS	192	206	0.397557007278252	-	.	TF=HNF4G;class=Nuclear receptors with C4 zinc fingers;sequence=GCGGCGCACGGGTCG
MA0484.1.2	dog	TFBS	TFBS	399	413	0.316019283646398	-	.	TF=HNF4G;class=Nuclear receptors with C4 zinc fingers;sequence=AGGGCGTAGAGGGTG
MA0484.1.3	hom	TFBS	TFBS	167	181	0.685206291837801	-	.	TF=HNF4G;class=Nuclear receptors with C4 zinc fingers;sequence=GCGGAAGAAAGGCAC
MA0484.1.4	hom	TFBS	TFBS	391	405	0.316019283646398	-	.	TF=HNF4G;class=Nuclear receptors with C4 zinc fingers;sequence=AGGGCGTAGAGGGTG
MA0504.1.1	dog	TFBS	TFBS	103	117	5.45757582425068	-	.	TF=NR2C2;class=Nuclear receptors with C4 zinc fingers;sequence=CGGGCGCGGGGGGCG
MA0504.1.2	dog	TFBS	TFBS	398	412	2.61438098675949	-	.	TF=NR2C2;class=Nuclear receptors with C4 zinc fingers;sequence=GGGCGTAGAGGGTGA
MA0504.1.3	dog	TFBS	TFBS	399	413	3.82724189502223	-	.	TF=NR2C2;class=Nuclear receptors with C4 zinc fingers;sequence=AGGGCGTAGAGGGTG
MA0504.1.4	hom	TFBS	TFBS	69	83	-0.265903393348466	-	.	TF=NR2C2;class=Nuclear receptors with C4 zinc fingers;sequence=GGGGCGCGGGAGGCG
MA0504.1.5	hom	TFBS	TFBS	390	404	2.61438098675949	-	.	TF=NR2C2;class=Nuclear receptors with C4 zinc fingers;sequence=GGGCGTAGAGGGTGA
MA0504.1.6	hom	TFBS	TFBS	391	405	3.82724189502223	-	.	TF=NR2C2;class=Nuclear receptors with C4 zinc fingers;sequence=AGGGCGTAGAGGGTG
MA0506.1.1	dog	TFBS	TFBS	19	29	-5.23998466250025	+	.	TF=NRF1;class=Basic leucine zipper factors (bZIP);sequence=GGCCCCGCGCC
MA0506.1.2	dog	TFBS	TFBS	21	31	1.15957523899309	+	.	TF=NRF1;class=Basic leucine zipper factors (bZIP);sequence=CCCCGCGCCCC
MA0506.1.3	dog	TFBS	TFBS	26	36	-8.52104224384961	+	.	TF=NRF1;class=Basic leucine zipper factors (bZIP);sequence=CGCCCCGCGCC
MA0506.1.4	dog	TFBS	TFBS	28	38	2.12948401409429	+	.	TF=NRF1;class=Basic leucine zipper factors (bZIP);sequence=CCCCGCGCCCG
MA0506.1.5	dog	TFBS	TFBS	30	40	-4.26775767470032	+	.	TF=NRF1;class=Basic leucine zipper factors (bZIP);sequence=CCGCGCCCGCG
MA0506.1.6	dog	TFBS	TFBS	72	82	-0.573359014318839	+	.	TF=NRF1;class=Basic leucine zipper factors (bZIP);sequence=GCGCCGCCGCC
MA0506.1.7	dog	TFBS	TFBS	74	84	3.30356851161002	+	.	TF=NRF1;class=Basic leucine zipper factors (bZIP);sequence=GCCGCCGCCCG
MA0506.1.8	dog	TFBS	TFBS	78	88	-9.12035621422457	+	.	TF=NRF1;class=Basic leucine zipper factors (bZIP);sequence=CCGCCCGGGAG
MA0506.1.9	dog	TFBS	TFBS	80	90	-4.47950329030473	+	.	TF=NRF1;class=Basic leucine zipper factors (bZIP);sequence=GCCCGGGAGCA
MA0506.1.10	dog	TFBS	TFBS	96	106	11.2408915569326	+	.	TF=NRF1;class=Basic leucine zipper factors (bZIP);sequence=GAGCCGGCGCC
MA0506.1.11	dog	TFBS	TFBS	98	108	1.33999854504273	+	.	TF=NRF1;class=Basic leucine zipper factors (bZIP);sequence=GCCGGCGCCCC
MA0506.1.12	dog	TFBS	TFBS	99	109	-10.5689173198126	+	.	TF=NRF1;class=Basic leucine zipper factors (bZIP);sequence=CCGGCGCCCCC
MA0506.1.13	dog	TFBS	TFBS	105	115	5.76710287930382	+	.	TF=NRF1;class=Basic leucine zipper factors (bZIP);sequence=CCCCCCGCGCC
MA0506.1.14	dog	TFBS	TFBS	107	117	2.12948401409429	+	.	TF=NRF1;class=Basic leucine zipper factors (bZIP);sequence=CCCCGCGCCCG
MA0506.1.15	dog	TFBS	TFBS	109	119	-5.23766644980151	+	.	TF=NRF1;class=Basic leucine zipper factors (bZIP);sequence=CCGCGCCCGCC
MA0506.1.16	dog	TFBS	TFBS	111	121	-3.58363151301999	+	.	TF=NRF1;class=Basic leucine zipper factors (bZIP);sequence=GCGCCCGCCGG
MA0506.1.17	dog	TFBS	TFBS	111	121	-3.58363151301999	+	.	TF=NRF1;class=Basic leucine zipper factors (bZIP);sequence=GCGCCCGCCGG
MA0506.1.18	dog	TFBS	TFBS	115	125	10.6424995806749	+	.	TF=NRF1;class=Basic leucine zipper factors (bZIP);sequence=CCGCCGGCGCC
MA0506.1.19	dog	TFBS	TFBS	117	127	-10.6333400757576	+	.	TF=NRF1;class=Basic leucine zipper factors (bZIP);sequence=GCCGGCGCCCT
MA0506.1.20	dog	TFBS	TFBS	129	139	-7.5159773673777	+	.	TF=NRF1;class=Basic leucine zipper factors (bZIP);sequence=GAGTCCCCGCG
MA0506.1.21	dog	TFBS	TFBS	135	145	-4.84807778713433	+	.	TF=NRF1;class=Basic leucine zipper factors (bZIP);sequence=CCGCGGACGCC
MA0506.1.22	dog	TFBS	TFBS	137	147	6.52101552208799	+	.	TF=NRF1;class=Basic leucine zipper factors (bZIP);sequence=GCGGACGCCCC
MA0506.1.23	dog	TFBS	TFBS	143	153	-4.08925827792156	+	.	TF=NRF1;class=Basic leucine zipper factors (bZIP);sequence=GCCCCGCCGCG
MA0506.1.24	dog	TFBS	TFBS	149	159	-4.84807778713433	+	.	TF=NRF1;class=Basic leucine zipper factors (bZIP);sequence=CCGCGGCCGCC
MA0506.1.25	dog	TFBS	TFBS	151	161	-6.68426578831973	+	.	TF=NRF1;class=Basic leucine zipper factors (bZIP);sequence=GCGGCCGCCGG
MA0506.1.26	dog	TFBS	TFBS	155	165	7.0286331318303	+	.	TF=NRF1;class=Basic leucine zipper factors (bZIP);sequence=CCGCCGGCCCC
MA0506.1.27	dog	TFBS	TFBS	170	180	-6.23734109724352	+	.	TF=NRF1;class=Basic leucine zipper factors (bZIP);sequence=GACCCGGCGGA
MA0506.1.28	dog	TFBS	TFBS	173	183	-5.38172591678382	+	.	TF=NRF1;class=Basic leucine zipper factors (bZIP);sequence=CCGGCGGAGCA
MA0506.1.29	dog	TFBS	TFBS	179	189	-2.58456809743419	+	.	TF=NRF1;class=Basic leucine zipper factors (bZIP);sequence=GAGCAGCCGCG
MA0506.1.30	dog	TFBS	TFBS	181	191	-8.47370320040042	+	.	TF=NRF1;class=Basic leucine zipper factors (bZIP);sequence=GCAGCCGCGGC
MA0506.1.31	dog	TFBS	TFBS	184	194	-10.2691762162961	+	.	TF=NRF1;class=Basic leucine zipper factors (bZIP);sequence=GCCGCGGCCGA
MA0506.1.32	dog	TFBS	TFBS	185	195	-10.7864447491472	+	.	TF=NRF1;class=Basic leucine zipper factors (bZIP);sequence=CCGCGGCCGAC
MA0506.1.33	dog	TFBS	TFBS	187	197	-7.58534117010778	+	.	TF=NRF1;class=Basic leucine zipper factors (bZIP);sequence=GCGGCCGACCC
MA0506.1.34	dog	TFBS	TFBS	194	204	8.65132841585623	+	.	TF=NRF1;class=Basic leucine zipper factors (bZIP);sequence=ACCCGTGCGCC
MA0506.1.35	dog	TFBS	TFBS	206	216	-6.76255116777902	+	.	TF=NRF1;class=Basic leucine zipper factors (bZIP);sequence=CCTCCCGCCCG
MA0506.1.36	dog	TFBS	TFBS	210	220	6.63904446916314	+	.	TF=NRF1;class=Basic leucine zipper factors (bZIP);sequence=CCGCCCGCCCC
MA0506.1.37	dog	TFBS	TFBS	216	226	-7.98798542880606	+	.	TF=NRF1;class=Basic leucine zipper factors (bZIP);sequence=GCCCCGGTGGG
MA0506.1.38	dog	TFBS	TFBS	226	236	11.2408915569326	+	.	TF=NRF1;class=Basic leucine zipper factors (bZIP);sequence=GAGCCGGCGCC
MA0506.1.39	dog	TFBS	TFBS	229	239	-5.98514209586675	+	.	TF=NRF1;class=Basic leucine zipper factors (bZIP);sequence=CCGGCGCCGCG
MA0506.1.40	dog	TFBS	TFBS	231	241	-7.37071016269877	+	.	TF=NRF1;class=Basic leucine zipper factors (bZIP);sequence=GGCGCCGCGCG
MA0506.1.41	dog	TFBS	TFBS	249	259	-8.13145358118244	+	.	TF=NRF1;class=Basic leucine zipper factors (bZIP);sequence=CTCCCGGCGCC
MA0506.1.42	dog	TFBS	TFBS	268	278	-10.2967317471278	+	.	TF=NRF1;class=Basic leucine zipper factors (bZIP);sequence=CCGGCCCTGCG
MA0506.1.43	dog	TFBS	TFBS	270	280	-2.04468081469099	+	.	TF=NRF1;class=Basic leucine zipper factors (bZIP);sequence=GGCCCTGCGCC
MA0506.1.44	dog	TFBS	TFBS	272	282	-2.71078884630685	+	.	TF=NRF1;class=Basic leucine zipper factors (bZIP);sequence=CCCTGCGCCCG
MA0506.1.45	dog	TFBS	TFBS	276	286	11.4013197736741	+	.	TF=NRF1;class=Basic leucine zipper factors (bZIP);sequence=GCGCCCGCCCA
MA0506.1.46	dog	TFBS	TFBS	282	292	-4.38771053104637	+	.	TF=NRF1;class=Basic leucine zipper factors (bZIP);sequence=GCCCAGCCGCG
MA0506.1.47	dog	TFBS	TFBS	284	294	-10.7848520066486	+	.	TF=NRF1;class=Basic leucine zipper factors (bZIP);sequence=CCAGCCGCGGG
MA0506.1.48	dog	TFBS	TFBS	305	315	-9.80535356681361	+	.	TF=NRF1;class=Basic leucine zipper factors (bZIP);sequence=CCGGAGGGCCG
MA0506.1.49	dog	TFBS	TFBS	336	346	-3.19558613182382	+	.	TF=NRF1;class=Basic leucine zipper factors (bZIP);sequence=ACGCGGACGCG
MA0506.1.50	dog	TFBS	TFBS	338	348	-4.33876036770114	+	.	TF=NRF1;class=Basic leucine zipper factors (bZIP);sequence=GCGGACGCGGC
MA0506.1.51	dog	TFBS	TFBS	347	357	-4.15781214828715	+	.	TF=NRF1;class=Basic leucine zipper factors (bZIP);sequence=GCGGCAGCCCC
MA0506.1.52	dog	TFBS	TFBS	354	364	6.13293912560604	+	.	TF=NRF1;class=Basic leucine zipper factors (bZIP);sequence=CCCCGGGCGCG
MA0506.1.53	dog	TFBS	TFBS	354	364	6.13293912560604	+	.	TF=NRF1;class=Basic leucine zipper factors (bZIP);sequence=CCCCGGGCGCG
MA0506.1.54	dog	TFBS	TFBS	356	366	6.15861545124187	+	.	TF=NRF1;class=Basic leucine zipper factors (bZIP);sequence=CCGGGCGCGCC
MA0506.1.55	dog	TFBS	TFBS	356	366	6.15861545124187	+	.	TF=NRF1;class=Basic leucine zipper factors (bZIP);sequence=CCGGGCGCGCC
MA0506.1.56	dog	TFBS	TFBS	378	388	-5.27785964870857	+	.	TF=NRF1;class=Basic leucine zipper factors (bZIP);sequence=GCGCTGCCCCA
MA0506.1.57	dog	TFBS	TFBS	401	411	-10.3747823096312	+	.	TF=NRF1;class=Basic leucine zipper factors (bZIP);sequence=CCCTCTACGCC
MA0506.1.58	dog	TFBS	TFBS	5	15	-7.85787170717998	-	.	TF=NRF1;class=Basic leucine zipper factors (bZIP);sequence=CCGCCCTCCCC
MA0506.1.59	dog	TFBS	TFBS	11	21	-8.45825358144732	-	.	TF=NRF1;class=Basic leucine zipper factors (bZIP);sequence=GCCGAGCCGCC
MA0506.1.60	dog	TFBS	TFBS	16	26	-9.63611266799639	-	.	TF=NRF1;class=Basic leucine zipper factors (bZIP);sequence=GCGGGGCCGAG
MA0506.1.61	dog	TFBS	TFBS	18	28	-4.11887064850579	-	.	TF=NRF1;class=Basic leucine zipper factors (bZIP);sequence=GCGCGGGGCCG
MA0506.1.62	dog	TFBS	TFBS	29	39	-4.06406053094126	-	.	TF=NRF1;class=Basic leucine zipper factors (bZIP);sequence=GCGGGCGCGGG
MA0506.1.63	dog	TFBS	TFBS	71	81	11.7928316618257	-	.	TF=NRF1;class=Basic leucine zipper factors (bZIP);sequence=GCGGCGGCGCG
MA0506.1.64	dog	TFBS	TFBS	95	105	-0.460147130449741	-	.	TF=NRF1;class=Basic leucine zipper factors (bZIP);sequence=GCGCCGGCTCC
MA0506.1.65	dog	TFBS	TFBS	101	111	-7.73994100924435	-	.	TF=NRF1;class=Basic leucine zipper factors (bZIP);sequence=CGGGGGGCGCC
MA0506.1.66	dog	TFBS	TFBS	108	118	-4.06406053094126	-	.	TF=NRF1;class=Basic leucine zipper factors (bZIP);sequence=GCGGGCGCGGG
MA0506.1.67	dog	TFBS	TFBS	110	120	-3.66939795884342	-	.	TF=NRF1;class=Basic leucine zipper factors (bZIP);sequence=CGGCGGGCGCG
MA0506.1.68	dog	TFBS	TFBS	112	122	-8.48103517633206	-	.	TF=NRF1;class=Basic leucine zipper factors (bZIP);sequence=GCCGGCGGGCG
MA0506.1.69	dog	TFBS	TFBS	114	124	0.419823598491789	-	.	TF=NRF1;class=Basic leucine zipper factors (bZIP);sequence=GCGCCGGCGGG
MA0506.1.70	dog	TFBS	TFBS	134	144	-4.81003792457652	-	.	TF=NRF1;class=Basic leucine zipper factors (bZIP);sequence=GCGTCCGCGGG
MA0506.1.71	dog	TFBS	TFBS	142	152	-2.61197728349481	-	.	TF=NRF1;class=Basic leucine zipper factors (bZIP);sequence=GCGGCGGGGCG
MA0506.1.72	dog	TFBS	TFBS	145	155	-7.16661871551192	-	.	TF=NRF1;class=Basic leucine zipper factors (bZIP);sequence=GCCGCGGCGGG
MA0506.1.73	dog	TFBS	TFBS	145	155	-7.16661871551192	-	.	TF=NRF1;class=Basic leucine zipper factors (bZIP);sequence=GCCGCGGCGGG
MA0506.1.74	dog	TFBS	TFBS	148	158	-4.04030811457633	-	.	TF=NRF1;class=Basic leucine zipper factors (bZIP);sequence=GCGGCCGCGGC
MA0506.1.75	dog	TFBS	TFBS	151	161	-10.5456434821031	-	.	TF=NRF1;class=Basic leucine zipper factors (bZIP);sequence=CCGGCGGCCGC
MA0506.1.76	dog	TFBS	TFBS	207	217	-9.93359409964103	-	.	TF=NRF1;class=Basic leucine zipper factors (bZIP);sequence=GCGGGCGGGAG
MA0506.1.77	dog	TFBS	TFBS	213	223	-10.7587546081181	-	.	TF=NRF1;class=Basic leucine zipper factors (bZIP);sequence=ACCGGGGCGGG
MA0506.1.78	dog	TFBS	TFBS	215	225	-7.22579567536854	-	.	TF=NRF1;class=Basic leucine zipper factors (bZIP);sequence=CCACCGGGGCG
MA0506.1.79	dog	TFBS	TFBS	225	235	-0.460147130449741	-	.	TF=NRF1;class=Basic leucine zipper factors (bZIP);sequence=GCGCCGGCTCC
MA0506.1.80	dog	TFBS	TFBS	236	246	-0.675113114702853	-	.	TF=NRF1;class=Basic leucine zipper factors (bZIP);sequence=CCCTTCGCGCG
MA0506.1.81	dog	TFBS	TFBS	254	264	-9.81075696488472	-	.	TF=NRF1;class=Basic leucine zipper factors (bZIP);sequence=CATGAGGCGCC
MA0506.1.82	dog	TFBS	TFBS	269	279	-3.42366171016448	-	.	TF=NRF1;class=Basic leucine zipper factors (bZIP);sequence=GCGCAGGGCCG
MA0506.1.83	dog	TFBS	TFBS	275	285	0.122968570566371	-	.	TF=NRF1;class=Basic leucine zipper factors (bZIP);sequence=GGGCGGGCGCA
MA0506.1.84	dog	TFBS	TFBS	281	291	0.193737901647239	-	.	TF=NRF1;class=Basic leucine zipper factors (bZIP);sequence=GCGGCTGGGCG
MA0506.1.85	dog	TFBS	TFBS	295	305	-4.76222928767967	-	.	TF=NRF1;class=Basic leucine zipper factors (bZIP);sequence=GAGGCGGCTCA
MA0506.1.86	dog	TFBS	TFBS	298	308	-7.23022928638335	-	.	TF=NRF1;class=Basic leucine zipper factors (bZIP);sequence=CCGGAGGCGGC
MA0506.1.87	dog	TFBS	TFBS	315	325	-7.55793198404717	-	.	TF=NRF1;class=Basic leucine zipper factors (bZIP);sequence=GAGCACTCCCC
MA0506.1.88	dog	TFBS	TFBS	315	325	-7.55793198404717	-	.	TF=NRF1;class=Basic leucine zipper factors (bZIP);sequence=GAGCACTCCCC
MA0506.1.89	dog	TFBS	TFBS	315	325	-7.55793198404717	-	.	TF=NRF1;class=Basic leucine zipper factors (bZIP);sequence=GAGCACTCCCC
MA0506.1.90	dog	TFBS	TFBS	315	325	-7.55793198404717	-	.	TF=NRF1;class=Basic leucine zipper factors (bZIP);sequence=GAGCACTCCCC
MA0506.1.91	dog	TFBS	TFBS	315	325	-7.55793198404717	-	.	TF=NRF1;class=Basic leucine zipper factors (bZIP);sequence=GAGCACTCCCC
MA0506.1.92	dog	TFBS	TFBS	315	325	-7.55793198404717	-	.	TF=NRF1;class=Basic leucine zipper factors (bZIP);sequence=GAGCACTCCCC
MA0506.1.93	dog	TFBS	TFBS	315	325	-7.55793198404717	-	.	TF=NRF1;class=Basic leucine zipper factors (bZIP);sequence=GAGCACTCCCC
MA0506.1.94	dog	TFBS	TFBS	331	341	-5.65622905083686	-	.	TF=NRF1;class=Basic leucine zipper factors (bZIP);sequence=CCGCGTCCCCC
MA0506.1.95	dog	TFBS	TFBS	335	345	-5.77994669967771	-	.	TF=NRF1;class=Basic leucine zipper factors (bZIP);sequence=GCGTCCGCGTC
MA0506.1.96	dog	TFBS	TFBS	337	347	-1.07245382689106	-	.	TF=NRF1;class=Basic leucine zipper factors (bZIP);sequence=CCGCGTCCGCG
MA0506.1.97	dog	TFBS	TFBS	357	367	-7.6728530703552	-	.	TF=NRF1;class=Basic leucine zipper factors (bZIP);sequence=CGGCGCGCCCG
MA0506.1.98	dog	TFBS	TFBS	359	369	-9.20063669997745	-	.	TF=NRF1;class=Basic leucine zipper factors (bZIP);sequence=TCCGGCGCGCC
MA0506.1.99	dog	TFBS	TFBS	359	369	-9.20063669997745	-	.	TF=NRF1;class=Basic leucine zipper factors (bZIP);sequence=TCCGGCGCGCC
MA0506.1.100	dog	TFBS	TFBS	361	371	-2.7590960562672	-	.	TF=NRF1;class=Basic leucine zipper factors (bZIP);sequence=CCTCCGGCGCG
MA0506.1.101	dog	TFBS	TFBS	395	405	-8.06636411885644	-	.	TF=NRF1;class=Basic leucine zipper factors (bZIP);sequence=GAGGGTGACCC
MA0506.1.102	hom	TFBS	TFBS	19	29	-5.53843691562504	+	.	TF=NRF1;class=Basic leucine zipper factors (bZIP);sequence=GTCCACGCGCC
MA0506.1.103	hom	TFBS	TFBS	21	31	-10.7613504289274	+	.	TF=NRF1;class=Basic leucine zipper factors (bZIP);sequence=CCACGCGCCCT
MA0506.1.104	hom	TFBS	TFBS	26	36	-5.32573839604038	+	.	TF=NRF1;class=Basic leucine zipper factors (bZIP);sequence=CGCCCTGCGCC
MA0506.1.105	hom	TFBS	TFBS	26	36	-5.32573839604038	+	.	TF=NRF1;class=Basic leucine zipper factors (bZIP);sequence=CGCCCTGCGCC
MA0506.1.106	hom	TFBS	TFBS	26	36	-5.32573839604038	+	.	TF=NRF1;class=Basic leucine zipper factors (bZIP);sequence=CGCCCTGCGCC
MA0506.1.107	hom	TFBS	TFBS	38	48	7.99854190693148	+	.	TF=NRF1;class=Basic leucine zipper factors (bZIP);sequence=CCGCCGGCCCG
MA0506.1.108	hom	TFBS	TFBS	38	48	7.99854190693148	+	.	TF=NRF1;class=Basic leucine zipper factors (bZIP);sequence=CCGCCGGCCCG
MA0506.1.109	hom	TFBS	TFBS	38	48	7.99854190693148	+	.	TF=NRF1;class=Basic leucine zipper factors (bZIP);sequence=CCGCCGGCCCG
MA0506.1.110	hom	TFBS	TFBS	51	61	-10.7935441925861	+	.	TF=NRF1;class=Basic leucine zipper factors (bZIP);sequence=AAGGCAGCGAG
MA0506.1.111	hom	TFBS	TFBS	62	72	11.2408915569326	+	.	TF=NRF1;class=Basic leucine zipper factors (bZIP);sequence=GAGCCGGCGCC
MA0506.1.112	hom	TFBS	TFBS	62	72	11.2408915569326	+	.	TF=NRF1;class=Basic leucine zipper factors (bZIP);sequence=GAGCCGGCGCC
MA0506.1.113	hom	TFBS	TFBS	62	72	11.2408915569326	+	.	TF=NRF1;class=Basic leucine zipper factors (bZIP);sequence=GAGCCGGCGCC
MA0506.1.114	hom	TFBS	TFBS	71	81	-4.11859349403561	+	.	TF=NRF1;class=Basic leucine zipper factors (bZIP);sequence=CCTCCCGCGCC
MA0506.1.115	hom	TFBS	TFBS	73	83	-9.7138688735223	+	.	TF=NRF1;class=Basic leucine zipper factors (bZIP);sequence=TCCCGCGCCCC
MA0506.1.116	hom	TFBS	TFBS	73	83	-9.7138688735223	+	.	TF=NRF1;class=Basic leucine zipper factors (bZIP);sequence=TCCCGCGCCCC
MA0506.1.117	hom	TFBS	TFBS	73	83	-9.7138688735223	+	.	TF=NRF1;class=Basic leucine zipper factors (bZIP);sequence=TCCCGCGCCCC
MA0506.1.118	hom	TFBS	TFBS	82	92	-4.84807778713433	+	.	TF=NRF1;class=Basic leucine zipper factors (bZIP);sequence=CCGCGGTCGCC
MA0506.1.119	hom	TFBS	TFBS	82	92	-4.84807778713433	+	.	TF=NRF1;class=Basic leucine zipper factors (bZIP);sequence=CCGCGGTCGCC
MA0506.1.120	hom	TFBS	TFBS	84	94	-7.72572275429431	+	.	TF=NRF1;class=Basic leucine zipper factors (bZIP);sequence=GCGGTCGCCCT
MA0506.1.121	hom	TFBS	TFBS	104	114	-2.95696460080597	+	.	TF=NRF1;class=Basic leucine zipper factors (bZIP);sequence=TCGGATGCCCA
MA0506.1.122	hom	TFBS	TFBS	104	114	-2.95696460080597	+	.	TF=NRF1;class=Basic leucine zipper factors (bZIP);sequence=TCGGATGCCCA
MA0506.1.123	hom	TFBS	TFBS	104	114	-2.95696460080597	+	.	TF=NRF1;class=Basic leucine zipper factors (bZIP);sequence=TCGGATGCCCA
MA0506.1.124	hom	TFBS	TFBS	110	120	-4.38771053104637	+	.	TF=NRF1;class=Basic leucine zipper factors (bZIP);sequence=GCCCAGCCGCG
MA0506.1.125	hom	TFBS	TFBS	116	126	-4.84807778713433	+	.	TF=NRF1;class=Basic leucine zipper factors (bZIP);sequence=CCGCGGCCGCC
MA0506.1.126	hom	TFBS	TFBS	116	126	-4.84807778713433	+	.	TF=NRF1;class=Basic leucine zipper factors (bZIP);sequence=CCGCGGCCGCC
MA0506.1.127	hom	TFBS	TFBS	122	132	-4.66256785937078	+	.	TF=NRF1;class=Basic leucine zipper factors (bZIP);sequence=CCGCCTTCCCC
MA0506.1.128	hom	TFBS	TFBS	146	156	-9.60720336132783	+	.	TF=NRF1;class=Basic leucine zipper factors (bZIP);sequence=GAGGAGTTGCG
MA0506.1.129	hom	TFBS	TFBS	146	156	-9.60720336132783	+	.	TF=NRF1;class=Basic leucine zipper factors (bZIP);sequence=GAGGAGTTGCG
MA0506.1.130	hom	TFBS	TFBS	146	156	-9.60720336132783	+	.	TF=NRF1;class=Basic leucine zipper factors (bZIP);sequence=GAGGAGTTGCG
MA0506.1.131	hom	TFBS	TFBS	146	156	-9.60720336132783	+	.	TF=NRF1;class=Basic leucine zipper factors (bZIP);sequence=GAGGAGTTGCG
MA0506.1.132	hom	TFBS	TFBS	146	156	-9.60720336132783	+	.	TF=NRF1;class=Basic leucine zipper factors (bZIP);sequence=GAGGAGTTGCG
MA0506.1.133	hom	TFBS	TFBS	146	156	-9.60720336132783	+	.	TF=NRF1;class=Basic leucine zipper factors (bZIP);sequence=GAGGAGTTGCG
MA0506.1.134	hom	TFBS	TFBS	161	171	-9.99664180647822	+	.	TF=NRF1;class=Basic leucine zipper factors (bZIP);sequence=ACTTGTGTGCC
MA0506.1.135	hom	TFBS	TFBS	161	171	-9.99664180647822	+	.	TF=NRF1;class=Basic leucine zipper factors (bZIP);sequence=ACTTGTGTGCC
MA0506.1.136	hom	TFBS	TFBS	161	171	-9.99664180647822	+	.	TF=NRF1;class=Basic leucine zipper factors (bZIP);sequence=ACTTGTGTGCC
MA0506.1.137	hom	TFBS	TFBS	180	190	-7.98798542880606	+	.	TF=NRF1;class=Basic leucine zipper factors (bZIP);sequence=GCCCCGGTGGG
MA0506.1.138	hom	TFBS	TFBS	180	190	-7.98798542880606	+	.	TF=NRF1;class=Basic leucine zipper factors (bZIP);sequence=GCCCCGGTGGG
MA0506.1.139	hom	TFBS	TFBS	190	200	-0.732447063867809	+	.	TF=NRF1;class=Basic leucine zipper factors (bZIP);sequence=GAGCCGGCGCT
MA0506.1.140	hom	TFBS	TFBS	193	203	-9.90714308446067	+	.	TF=NRF1;class=Basic leucine zipper factors (bZIP);sequence=CCGGCGCTGCG
MA0506.1.141	hom	TFBS	TFBS	195	205	-4.17540631488954	+	.	TF=NRF1;class=Basic leucine zipper factors (bZIP);sequence=GGCGCTGCGCG
MA0506.1.142	hom	TFBS	TFBS	216	226	-5.36062126393728	+	.	TF=NRF1;class=Basic leucine zipper factors (bZIP);sequence=CCGGCGGCTCA
MA0506.1.143	hom	TFBS	TFBS	232	242	-10.2967317471278	+	.	TF=NRF1;class=Basic leucine zipper factors (bZIP);sequence=CCGGCCCTGCG
MA0506.1.144	hom	TFBS	TFBS	234	244	-2.04468081469099	+	.	TF=NRF1;class=Basic leucine zipper factors (bZIP);sequence=GGCCCTGCGCC
MA0506.1.145	hom	TFBS	TFBS	234	244	-2.04468081469099	+	.	TF=NRF1;class=Basic leucine zipper factors (bZIP);sequence=GGCCCTGCGCC
MA0506.1.146	hom	TFBS	TFBS	240	250	14.5966236214833	+	.	TF=NRF1;class=Basic leucine zipper factors (bZIP);sequence=GCGCCTGCCCA
MA0506.1.147	hom	TFBS	TFBS	240	250	14.5966236214833	+	.	TF=NRF1;class=Basic leucine zipper factors (bZIP);sequence=GCGCCTGCCCA
MA0506.1.148	hom	TFBS	TFBS	240	250	14.5966236214833	+	.	TF=NRF1;class=Basic leucine zipper factors (bZIP);sequence=GCGCCTGCCCA
MA0506.1.149	hom	TFBS	TFBS	277	287	-6.20411317610103	+	.	TF=NRF1;class=Basic leucine zipper factors (bZIP);sequence=ACGGGGGAGCG
MA0506.1.150	hom	TFBS	TFBS	319	329	-6.97880328733287	+	.	TF=NRF1;class=Basic leucine zipper factors (bZIP);sequence=CCGGGGACGCG
MA0506.1.151	hom	TFBS	TFBS	319	329	-6.97880328733287	+	.	TF=NRF1;class=Basic leucine zipper factors (bZIP);sequence=CCGGGGACGCG
MA0506.1.152	hom	TFBS	TFBS	337	347	-8.59120723411122	+	.	TF=NRF1;class=Basic leucine zipper factors (bZIP);sequence=GCAGCAGCCCC
MA0506.1.153	hom	TFBS	TFBS	344	354	6.13293912560604	+	.	TF=NRF1;class=Basic leucine zipper factors (bZIP);sequence=CCCCGGGCGCG
MA0506.1.154	hom	TFBS	TFBS	346	356	7.12852422634307	+	.	TF=NRF1;class=Basic leucine zipper factors (bZIP);sequence=CCGGGCGCGCG
MA0506.1.155	hom	TFBS	TFBS	346	356	7.12852422634307	+	.	TF=NRF1;class=Basic leucine zipper factors (bZIP);sequence=CCGGGCGCGCG
MA0506.1.156	hom	TFBS	TFBS	348	358	-1.74783781526239	+	.	TF=NRF1;class=Basic leucine zipper factors (bZIP);sequence=GGGCGCGCGCC
MA0506.1.157	hom	TFBS	TFBS	370	380	-5.27785964870857	+	.	TF=NRF1;class=Basic leucine zipper factors (bZIP);sequence=GCGCTGCCCCA
MA0506.1.158	hom	TFBS	TFBS	393	403	-10.3747823096312	+	.	TF=NRF1;class=Basic leucine zipper factors (bZIP);sequence=CCCTCTACGCC
MA0506.1.159	hom	TFBS	TFBS	5	15	-10.4297236158867	-	.	TF=NRF1;class=Basic leucine zipper factors (bZIP);sequence=CCGCTCTCCCC
MA0506.1.160	hom	TFBS	TFBS	5	15	-10.4297236158867	-	.	TF=NRF1;class=Basic leucine zipper factors (bZIP);sequence=CCGCTCTCCCC
MA0506.1.161	hom	TFBS	TFBS	22	32	-10.0277837173824	-	.	TF=NRF1;class=Basic leucine zipper factors (bZIP);sequence=CAGGGCGCGTG
MA0506.1.162	hom	TFBS	TFBS	22	32	-10.0277837173824	-	.	TF=NRF1;class=Basic leucine zipper factors (bZIP);sequence=CAGGGCGCGTG
MA0506.1.163	hom	TFBS	TFBS	31	41	12.3041406098861	-	.	TF=NRF1;class=Basic leucine zipper factors (bZIP);sequence=GCGGCGGCGCA
MA0506.1.164	hom	TFBS	TFBS	34	44	-6.93177703325853	-	.	TF=NRF1;class=Basic leucine zipper factors (bZIP);sequence=CCGGCGGCGGC
MA0506.1.165	hom	TFBS	TFBS	61	71	-0.460147130449741	-	.	TF=NRF1;class=Basic leucine zipper factors (bZIP);sequence=GCGCCGGCTCC
MA0506.1.166	hom	TFBS	TFBS	67	77	-7.04473207090304	-	.	TF=NRF1;class=Basic leucine zipper factors (bZIP);sequence=CGGGAGGCGCC
MA0506.1.167	hom	TFBS	TFBS	78	88	-9.69626002333884	-	.	TF=NRF1;class=Basic leucine zipper factors (bZIP);sequence=ACCGCGGGGCG
MA0506.1.168	hom	TFBS	TFBS	78	88	-9.69626002333884	-	.	TF=NRF1;class=Basic leucine zipper factors (bZIP);sequence=ACCGCGGGGCG
MA0506.1.169	hom	TFBS	TFBS	78	88	-9.69626002333884	-	.	TF=NRF1;class=Basic leucine zipper factors (bZIP);sequence=ACCGCGGGGCG
MA0506.1.170	hom	TFBS	TFBS	78	88	-9.69626002333884	-	.	TF=NRF1;class=Basic leucine zipper factors (bZIP);sequence=ACCGCGGGGCG
MA0506.1.171	hom	TFBS	TFBS	109	119	0.705046849707628	-	.	TF=NRF1;class=Basic leucine zipper factors (bZIP);sequence=GCGGCTGGGCA
MA0506.1.172	hom	TFBS	TFBS	109	119	0.705046849707628	-	.	TF=NRF1;class=Basic leucine zipper factors (bZIP);sequence=GCGGCTGGGCA
MA0506.1.173	hom	TFBS	TFBS	109	119	0.705046849707628	-	.	TF=NRF1;class=Basic leucine zipper factors (bZIP);sequence=GCGGCTGGGCA
MA0506.1.174	hom	TFBS	TFBS	115	125	-4.04030811457633	-	.	TF=NRF1;class=Basic leucine zipper factors (bZIP);sequence=GCGGCCGCGGC
MA0506.1.175	hom	TFBS	TFBS	115	125	-4.04030811457633	-	.	TF=NRF1;class=Basic leucine zipper factors (bZIP);sequence=GCGGCCGCGGC
MA0506.1.176	hom	TFBS	TFBS	115	125	-4.04030811457633	-	.	TF=NRF1;class=Basic leucine zipper factors (bZIP);sequence=GCGGCCGCGGC
MA0506.1.177	hom	TFBS	TFBS	177	187	-10.2474456600577	-	.	TF=NRF1;class=Basic leucine zipper factors (bZIP);sequence=ACCGGGGCGGA
MA0506.1.178	hom	TFBS	TFBS	177	187	-10.2474456600577	-	.	TF=NRF1;class=Basic leucine zipper factors (bZIP);sequence=ACCGGGGCGGA
MA0506.1.179	hom	TFBS	TFBS	179	189	-7.22579567536854	-	.	TF=NRF1;class=Basic leucine zipper factors (bZIP);sequence=CCACCGGGGCG
MA0506.1.180	hom	TFBS	TFBS	189	199	-0.460147130449741	-	.	TF=NRF1;class=Basic leucine zipper factors (bZIP);sequence=GCGCCGGCTCC
MA0506.1.181	hom	TFBS	TFBS	200	210	-0.163804166642478	-	.	TF=NRF1;class=Basic leucine zipper factors (bZIP);sequence=CCCTTCGCGCA
MA0506.1.182	hom	TFBS	TFBS	221	231	-3.93771203772015	-	.	TF=NRF1;class=Basic leucine zipper factors (bZIP);sequence=CAGCATGAGCC
MA0506.1.183	hom	TFBS	TFBS	233	243	-3.42366171016448	-	.	TF=NRF1;class=Basic leucine zipper factors (bZIP);sequence=GCGCAGGGCCG
MA0506.1.184	hom	TFBS	TFBS	239	249	0.818177508907652	-	.	TF=NRF1;class=Basic leucine zipper factors (bZIP);sequence=GGGCAGGCGCA
MA0506.1.185	hom	TFBS	TFBS	245	255	-1.97761875538413	-	.	TF=NRF1;class=Basic leucine zipper factors (bZIP);sequence=GAGGCTGGGCA
MA0506.1.186	hom	TFBS	TFBS	259	269	-4.76222928767967	-	.	TF=NRF1;class=Basic leucine zipper factors (bZIP);sequence=GAGGCGGCTCA
MA0506.1.187	hom	TFBS	TFBS	262	272	-7.23022928638335	-	.	TF=NRF1;class=Basic leucine zipper factors (bZIP);sequence=CCGGAGGCGGC
MA0506.1.188	hom	TFBS	TFBS	280	290	-8.8515328986461	-	.	TF=NRF1;class=Basic leucine zipper factors (bZIP);sequence=CCGCGCTCCCC
MA0506.1.189	hom	TFBS	TFBS	284	294	-6.02581243544694	-	.	TF=NRF1;class=Basic leucine zipper factors (bZIP);sequence=GCCGCCGCGCT
MA0506.1.190	hom	TFBS	TFBS	286	296	0.396549760782378	-	.	TF=NRF1;class=Basic leucine zipper factors (bZIP);sequence=GCGCCGCCGCG
MA0506.1.191	hom	TFBS	TFBS	289	299	-3.67399328961856	-	.	TF=NRF1;class=Basic leucine zipper factors (bZIP);sequence=GCGGCGCCGCC
MA0506.1.192	hom	TFBS	TFBS	292	302	3.05605726667125	-	.	TF=NRF1;class=Basic leucine zipper factors (bZIP);sequence=CCCGCGGCGCC
MA0506.1.193	hom	TFBS	TFBS	295	305	-3.62233944436834	-	.	TF=NRF1;class=Basic leucine zipper factors (bZIP);sequence=GAGCCCGCGGC
MA0506.1.194	hom	TFBS	TFBS	304	314	-6.05344042317618	-	.	TF=NRF1;class=Basic leucine zipper factors (bZIP);sequence=GAGCACGCCGA
MA0506.1.195	hom	TFBS	TFBS	320	330	-4.68632027573567	-	.	TF=NRF1;class=Basic leucine zipper factors (bZIP);sequence=CCGCGTCCCCG
MA0506.1.196	hom	TFBS	TFBS	320	330	-4.68632027573567	-	.	TF=NRF1;class=Basic leucine zipper factors (bZIP);sequence=CCGCGTCCCCG
MA0506.1.197	hom	TFBS	TFBS	320	330	-4.68632027573567	-	.	TF=NRF1;class=Basic leucine zipper factors (bZIP);sequence=CCGCGTCCCCG
MA0506.1.198	hom	TFBS	TFBS	347	357	9.89634963414761	-	.	TF=NRF1;class=Basic leucine zipper factors (bZIP);sequence=GCGCGCGCCCG
MA0506.1.199	hom	TFBS	TFBS	347	357	9.89634963414761	-	.	TF=NRF1;class=Basic leucine zipper factors (bZIP);sequence=GCGCGCGCCCG
MA0506.1.200	hom	TFBS	TFBS	353	363	-5.33094796497393	-	.	TF=NRF1;class=Basic leucine zipper factors (bZIP);sequence=CCTCTGGCGCG
MA0506.1.201	hom	TFBS	TFBS	353	363	-5.33094796497393	-	.	TF=NRF1;class=Basic leucine zipper factors (bZIP);sequence=CCTCTGGCGCG
MA0506.1.202	hom	TFBS	TFBS	387	397	-8.06636411885644	-	.	TF=NRF1;class=Basic leucine zipper factors (bZIP);sequence=GAGGGTGACCC
MA0513.1.1	dog	TFBS	TFBS	220	232	7.56204908682845	-	.	TF=SMAD2::SMAD3::SMAD4;class=SMAD/NF-1 DNA-binding domain factors;sequence=CCGGCTCCCACCG
MA0513.1.2	hom	TFBS	TFBS	184	196	7.56204908682845	-	.	TF=SMAD2::SMAD3::SMAD4;class=SMAD/NF-1 DNA-binding domain factors;sequence=CCGGCTCCCACCG
MA0516.1.1	dog	TFBS	TFBS	15	29	0.853057491225272	+	.	TF=SP2;class=C2H2 zinc finger factors;sequence=GCTCGGCCCCGCGCC
MA0516.1.2	dog	TFBS	TFBS	20	34	5.80072875262435	+	.	TF=SP2;class=C2H2 zinc finger factors;sequence=GCCCCGCGCCCCGCG
MA0516.1.3	dog	TFBS	TFBS	22	36	6.45732967557559	+	.	TF=SP2;class=C2H2 zinc finger factors;sequence=CCCGCGCCCCGCGCC
MA0516.1.4	dog	TFBS	TFBS	27	41	5.72917809857688	+	.	TF=SP2;class=C2H2 zinc finger factors;sequence=GCCCCGCGCCCGCGC
MA0516.1.5	dog	TFBS	TFBS	27	41	5.72917809857688	+	.	TF=SP2;class=C2H2 zinc finger factors;sequence=GCCCCGCGCCCGCGC
MA0516.1.6	dog	TFBS	TFBS	29	43	-2.72851050197316	+	.	TF=SP2;class=C2H2 zinc finger factors;sequence=CCCGCGCCCGCGCCC
MA0516.1.7	dog	TFBS	TFBS	29	43	-2.72851050197316	+	.	TF=SP2;class=C2H2 zinc finger factors;sequence=CCCGCGCCCGCGCCC
MA0516.1.8	dog	TFBS	TFBS	67	81	3.20690115611447	+	.	TF=SP2;class=C2H2 zinc finger factors;sequence=GCCCCGCGCCGCCGC
MA0516.1.9	dog	TFBS	TFBS	69	83	-2.61827015140939	+	.	TF=SP2;class=C2H2 zinc finger factors;sequence=CCCGCGCCGCCGCCC
MA0516.1.10	dog	TFBS	TFBS	99	113	-1.24490032653725	+	.	TF=SP2;class=C2H2 zinc finger factors;sequence=CCGGCGCCCCCCGCG
MA0516.1.11	dog	TFBS	TFBS	106	120	3.84793157415216	+	.	TF=SP2;class=C2H2 zinc finger factors;sequence=CCCCCGCGCCCGCCG
MA0516.1.12	dog	TFBS	TFBS	143	157	3.15800541429914	+	.	TF=SP2;class=C2H2 zinc finger factors;sequence=GCCCCGCCGCGGCCG
MA0516.1.13	dog	TFBS	TFBS	200	214	8.52355606800252	+	.	TF=SP2;class=C2H2 zinc finger factors;sequence=GCGCCGCCTCCCGCC
MA0516.1.14	dog	TFBS	TFBS	207	221	4.60043325576846	+	.	TF=SP2;class=C2H2 zinc finger factors;sequence=CTCCCGCCCGCCCCG
MA0516.1.15	dog	TFBS	TFBS	211	225	9.88723554213465	+	.	TF=SP2;class=C2H2 zinc finger factors;sequence=CGCCCGCCCCGGTGG
MA0516.1.16	dog	TFBS	TFBS	266	280	-2.45829493933029	+	.	TF=SP2;class=C2H2 zinc finger factors;sequence=TGCCGGCCCTGCGCC
MA0516.1.17	dog	TFBS	TFBS	271	285	1.44007131291391	+	.	TF=SP2;class=C2H2 zinc finger factors;sequence=GCCCTGCGCCCGCCC
MA0516.1.18	dog	TFBS	TFBS	277	291	10.0072094346152	+	.	TF=SP2;class=C2H2 zinc finger factors;sequence=CGCCCGCCCAGCCGC
MA0516.1.19	dog	TFBS	TFBS	296	310	0.764439856877715	+	.	TF=SP2;class=C2H2 zinc finger factors;sequence=GAGCCGCCTCCGGAG
MA0516.1.20	dog	TFBS	TFBS	378	392	-0.0306427204724997	+	.	TF=SP2;class=C2H2 zinc finger factors;sequence=GCGCTGCCCCAGCCT
MA0516.1.21	dog	TFBS	TFBS	4	18	2.61878514598928	-	.	TF=SP2;class=C2H2 zinc finger factors;sequence=GAGCCGCCCTCCCCT
MA0516.1.22	dog	TFBS	TFBS	304	318	-0.298406558709772	-	.	TF=SP2;class=C2H2 zinc finger factors;sequence=CCCCGGCCCTCCGGA
MA0516.1.23	dog	TFBS	TFBS	305	319	2.63018565291131	-	.	TF=SP2;class=C2H2 zinc finger factors;sequence=TCCCCGGCCCTCCGG
MA0516.1.24	dog	TFBS	TFBS	330	344	-0.46611851554735	-	.	TF=SP2;class=C2H2 zinc finger factors;sequence=CGTCCGCGTCCCCCG
MA0516.1.25	dog	TFBS	TFBS	370	384	-1.65096955852655	-	.	TF=SP2;class=C2H2 zinc finger factors;sequence=GCAGCGCTCCATGCC
MA0516.1.26	hom	TFBS	TFBS	22	36	0.0127174196628914	+	.	TF=SP2;class=C2H2 zinc finger factors;sequence=CACGCGCCCTGCGCC
MA0516.1.27	hom	TFBS	TFBS	22	36	0.0127174196628914	+	.	TF=SP2;class=C2H2 zinc finger factors;sequence=CACGCGCCCTGCGCC
MA0516.1.28	hom	TFBS	TFBS	22	36	0.0127174196628914	+	.	TF=SP2;class=C2H2 zinc finger factors;sequence=CACGCGCCCTGCGCC
MA0516.1.29	hom	TFBS	TFBS	22	36	0.0127174196628914	+	.	TF=SP2;class=C2H2 zinc finger factors;sequence=CACGCGCCCTGCGCC
MA0516.1.30	hom	TFBS	TFBS	27	41	-2.04243180804026	+	.	TF=SP2;class=C2H2 zinc finger factors;sequence=GCCCTGCGCCGCCGC
MA0516.1.31	hom	TFBS	TFBS	22	36	0.0127174196628914	+	.	TF=SP2;class=C2H2 zinc finger factors;sequence=CACGCGCCCTGCGCC
MA0516.1.32	hom	TFBS	TFBS	27	41	-2.04243180804026	+	.	TF=SP2;class=C2H2 zinc finger factors;sequence=GCCCTGCGCCGCCGC
MA0516.1.33	hom	TFBS	TFBS	27	41	-2.04243180804026	+	.	TF=SP2;class=C2H2 zinc finger factors;sequence=GCCCTGCGCCGCCGC
MA0516.1.34	hom	TFBS	TFBS	27	41	-2.04243180804026	+	.	TF=SP2;class=C2H2 zinc finger factors;sequence=GCCCTGCGCCGCCGC
MA0516.1.35	hom	TFBS	TFBS	65	79	-2.18347808476381	+	.	TF=SP2;class=C2H2 zinc finger factors;sequence=CCGGCGCCTCCCGCG
MA0516.1.36	hom	TFBS	TFBS	72	86	3.29296109538224	+	.	TF=SP2;class=C2H2 zinc finger factors;sequence=CTCCCGCGCCCCGCG
MA0516.1.37	hom	TFBS	TFBS	119	133	1.73446389806729	+	.	TF=SP2;class=C2H2 zinc finger factors;sequence=CGGCCGCCTTCCCCA
MA0516.1.38	hom	TFBS	TFBS	175	189	8.57102172668596	+	.	TF=SP2;class=C2H2 zinc finger factors;sequence=CTTCCGCCCCGGTGG
MA0516.1.39	hom	TFBS	TFBS	175	189	8.57102172668596	+	.	TF=SP2;class=C2H2 zinc finger factors;sequence=CTTCCGCCCCGGTGG
MA0516.1.40	hom	TFBS	TFBS	175	189	8.57102172668596	+	.	TF=SP2;class=C2H2 zinc finger factors;sequence=CTTCCGCCCCGGTGG
MA0516.1.41	hom	TFBS	TFBS	230	244	-2.45829493933029	+	.	TF=SP2;class=C2H2 zinc finger factors;sequence=TGCCGGCCCTGCGCC
MA0516.1.42	hom	TFBS	TFBS	235	249	0.485689305980088	+	.	TF=SP2;class=C2H2 zinc finger factors;sequence=GCCCTGCGCCTGCCC
MA0516.1.43	hom	TFBS	TFBS	241	255	4.08587076376944	+	.	TF=SP2;class=C2H2 zinc finger factors;sequence=CGCCTGCCCAGCCTC
MA0516.1.44	hom	TFBS	TFBS	260	274	0.764439856877715	+	.	TF=SP2;class=C2H2 zinc finger factors;sequence=GAGCCGCCTCCGGAG
MA0516.1.45	hom	TFBS	TFBS	370	384	-0.0306427204724997	+	.	TF=SP2;class=C2H2 zinc finger factors;sequence=GCGCTGCCCCAGCCT
MA0516.1.46	hom	TFBS	TFBS	2	16	3.30086195517117	-	.	TF=SP2;class=C2H2 zinc finger factors;sequence=GCCGCTCTCCCCTCC
MA0516.1.47	hom	TFBS	TFBS	269	283	1.73792632042235	-	.	TF=SP2;class=C2H2 zinc finger factors;sequence=CCCCCGTCTCTCCGG
MA0516.1.48	hom	TFBS	TFBS	269	283	1.73792632042235	-	.	TF=SP2;class=C2H2 zinc finger factors;sequence=CCCCCGTCTCTCCGG
MA0516.1.49	hom	TFBS	TFBS	319	333	4.25398264824209	-	.	TF=SP2;class=C2H2 zinc finger factors;sequence=GTCCCGCGTCCCCGG
MA0516.1.50	hom	TFBS	TFBS	362	376	-1.65096955852655	-	.	TF=SP2;class=C2H2 zinc finger factors;sequence=GCAGCGCTCCATGCC
MA0527.1.1	dog	TFBS	TFBS	106	120	5.04399235025603	+	.	TF=ZBTB33;class=C2H2 zinc finger factors;sequence=CCCCCGCGCCCGCCG
MA0527.1.2	hom	TFBS	TFBS	72	86	6.07110348486843	+	.	TF=ZBTB33;class=C2H2 zinc finger factors;sequence=CTCCCGCGCCCCGCG
MA0528.1.1	dog	TFBS	TFBS	292	312	1.4982641897075	+	.	TF=ZNF263;class=C2H2 zinc finger factors;sequence=GGGTGAGCCGCCTCCGGAGGG
MA0528.1.2	dog	TFBS	TFBS	383	403	-1.64618855895881	-	.	TF=ZNF263;class=C2H2 zinc finger factors;sequence=GGGTGACCCCCAGGCTGGGGC
MA0528.1.3	hom	TFBS	TFBS	256	276	0.226694636574933	+	.	TF=ZNF263;class=C2H2 zinc finger factors;sequence=GGGTGAGCCGCCTCCGGAGAG
MA0528.1.4	hom	TFBS	TFBS	375	395	-1.06536992445727	-	.	TF=ZNF263;class=C2H2 zinc finger factors;sequence=GGGTGACCCCTAGGCTGGGGC
MA0102.3.1	dog	TFBS	TFBS	380	390	-8.34780439545879	+	.	TF=CEBPA;class=Basic leucine zipper factors (bZIP);sequence=GCTGCCCCAGC
MA0102.3.2	hom	TFBS	TFBS	372	382	-8.34780439545879	+	.	TF=CEBPA;class=Basic leucine zipper factors (bZIP);sequence=GCTGCCCCAGC
MA0076.2.1	dog	TFBS	TFBS	246	256	-1.20125622612801	+	.	TF=ELK4;class=Tryptophan cluster factors;sequence=GCTCTCCCGGC
MA0076.2.2	dog	TFBS	TFBS	262	272	-2.23171401664497	+	.	TF=ELK4;class=Tryptophan cluster factors;sequence=ATGCTGCCGGC
MA0076.2.3	dog	TFBS	TFBS	299	309	-0.285647711201733	+	.	TF=ELK4;class=Tryptophan cluster factors;sequence=CCGCCTCCGGA
MA0076.2.4	dog	TFBS	TFBS	81	91	-0.849142359768081	-	.	TF=ELK4;class=Tryptophan cluster factors;sequence=CTGCTCCCGGG
MA0076.2.5	hom	TFBS	TFBS	210	220	-1.20125622612801	+	.	TF=ELK4;class=Tryptophan cluster factors;sequence=GCTCTCCCGGC
MA0076.2.6	hom	TFBS	TFBS	226	236	-2.23171401664497	+	.	TF=ELK4;class=Tryptophan cluster factors;sequence=ATGCTGCCGGC
MA0076.2.7	hom	TFBS	TFBS	263	273	-0.285647711201733	+	.	TF=ELK4;class=Tryptophan cluster factors;sequence=CCGCCTCCGGA
MA0076.2.8	hom	TFBS	TFBS	46	56	-4.32378137162816	-	.	TF=ELK4;class=Tryptophan cluster factors;sequence=TGCCTTCCCGG
MA0258.2.1	dog	TFBS	TFBS	4	18	5.73713453615611	+	.	TF=ESR2;class=Nuclear receptors with C4 zinc fingers;sequence=AGGGGAGGGCGGCTC
MA0258.2.2	dog	TFBS	TFBS	9	23	5.25203572952701	+	.	TF=ESR2;class=Nuclear receptors with C4 zinc fingers;sequence=AGGGCGGCTCGGCCC
MA0258.2.3	dog	TFBS	TFBS	222	236	0.0625529511110585	+	.	TF=ESR2;class=Nuclear receptors with C4 zinc fingers;sequence=GTGGGAGCCGGCGCC
MA0258.2.4	dog	TFBS	TFBS	292	306	3.73315542464356	+	.	TF=ESR2;class=Nuclear receptors with C4 zinc fingers;sequence=GGGTGAGCCGCCTCC
MA0258.2.5	dog	TFBS	TFBS	368	382	2.57852510955024	+	.	TF=ESR2;class=Nuclear receptors with C4 zinc fingers;sequence=GAGGCATGGAGCGCT
MA0258.2.6	dog	TFBS	TFBS	395	409	7.68807029598231	+	.	TF=ESR2;class=Nuclear receptors with C4 zinc fingers;sequence=GGGTCACCCTCTACG
MA0258.2.7	dog	TFBS	TFBS	183	197	-0.969958196278952	-	.	TF=ESR2;class=Nuclear receptors with C4 zinc fingers;sequence=GGGTCGGCCGCGGCT
MA0258.2.8	dog	TFBS	TFBS	373	387	3.74113534291436	-	.	TF=ESR2;class=Nuclear receptors with C4 zinc fingers;sequence=GGGGCAGCGCTCCAT
MA0258.2.9	hom	TFBS	TFBS	4	18	6.04666947675375	+	.	TF=ESR2;class=Nuclear receptors with C4 zinc fingers;sequence=AGGGGAGAGCGGCTC
MA0258.2.10	hom	TFBS	TFBS	4	18	6.04666947675375	+	.	TF=ESR2;class=Nuclear receptors with C4 zinc fingers;sequence=AGGGGAGAGCGGCTC
MA0258.2.11	hom	TFBS	TFBS	186	200	0.659152576980688	+	.	TF=ESR2;class=Nuclear receptors with C4 zinc fingers;sequence=GTGGGAGCCGGCGCT
MA0258.2.12	hom	TFBS	TFBS	256	270	3.73315542464356	+	.	TF=ESR2;class=Nuclear receptors with C4 zinc fingers;sequence=GGGTGAGCCGCCTCC
MA0258.2.13	hom	TFBS	TFBS	360	374	2.57852510955024	+	.	TF=ESR2;class=Nuclear receptors with C4 zinc fingers;sequence=GAGGCATGGAGCGCT
MA0258.2.14	hom	TFBS	TFBS	387	401	7.68807029598231	+	.	TF=ESR2;class=Nuclear receptors with C4 zinc fingers;sequence=GGGTCACCCTCTACG
MA0258.2.15	hom	TFBS	TFBS	159	173	-0.0925884631453044	-	.	TF=ESR2;class=Nuclear receptors with C4 zinc fingers;sequence=AAGGCACACAAGTTG
MA0258.2.16	hom	TFBS	TFBS	365	379	3.74113534291436	-	.	TF=ESR2;class=Nuclear receptors with C4 zinc fingers;sequence=GGGGCAGCGCTCCAT
MA0079.3.1	dog	TFBS	TFBS	20	30	2.09126075148727	+	.	TF=SP1;class=C2H2 zinc finger factors;sequence=GCCCCGCGCCC
MA0079.3.2	dog	TFBS	TFBS	22	32	-1.92525566420954	+	.	TF=SP1;class=C2H2 zinc finger factors;sequence=CCCGCGCCCCG
MA0079.3.3	dog	TFBS	TFBS	27	37	2.09126075148727	+	.	TF=SP1;class=C2H2 zinc finger factors;sequence=GCCCCGCGCCC
MA0079.3.4	dog	TFBS	TFBS	106	116	0.833512924781942	+	.	TF=SP1;class=C2H2 zinc finger factors;sequence=CCCCCGCGCCC
MA0079.3.5	dog	TFBS	TFBS	143	153	-0.280507584971758	+	.	TF=SP1;class=C2H2 zinc finger factors;sequence=GCCCCGCCGCG
MA0079.3.6	dog	TFBS	TFBS	156	166	-5.35871193976305	+	.	TF=SP1;class=C2H2 zinc finger factors;sequence=CGCCGGCCCCA
MA0079.3.7	dog	TFBS	TFBS	200	210	0.772689819919449	+	.	TF=SP1;class=C2H2 zinc finger factors;sequence=GCGCCGCCTCC
MA0079.3.8	dog	TFBS	TFBS	207	217	-0.435421436358226	+	.	TF=SP1;class=C2H2 zinc finger factors;sequence=CTCCCGCCCGC
MA0079.3.9	dog	TFBS	TFBS	211	221	10.2144260357931	+	.	TF=SP1;class=C2H2 zinc finger factors;sequence=CGCCCGCCCCG
MA0079.3.10	dog	TFBS	TFBS	266	276	-7.42501025146541	+	.	TF=SP1;class=C2H2 zinc finger factors;sequence=TGCCGGCCCTG
MA0079.3.11	dog	TFBS	TFBS	271	281	-4.79531871243374	+	.	TF=SP1;class=C2H2 zinc finger factors;sequence=GCCCTGCGCCC
MA0079.3.12	dog	TFBS	TFBS	277	287	7.62218315607731	+	.	TF=SP1;class=C2H2 zinc finger factors;sequence=CGCCCGCCCAG
MA0079.3.13	dog	TFBS	TFBS	321	331	-7.62229785353991	+	.	TF=SP1;class=C2H2 zinc finger factors;sequence=TGCTCTCCTCG
MA0079.3.14	dog	TFBS	TFBS	378	388	-7.34312038719216	+	.	TF=SP1;class=C2H2 zinc finger factors;sequence=GCGCTGCCCCA
MA0079.3.15	dog	TFBS	TFBS	383	393	-4.69831421393712	+	.	TF=SP1;class=C2H2 zinc finger factors;sequence=GCCCCAGCCTG
MA0079.3.16	dog	TFBS	TFBS	402	412	-9.61411812399288	+	.	TF=SP1;class=C2H2 zinc finger factors;sequence=CCTCTACGCCC
MA0079.3.17	dog	TFBS	TFBS	404	414	-5.9570181949579	+	.	TF=SP1;class=C2H2 zinc finger factors;sequence=TCTACGCCCTG
MA0079.3.18	dog	TFBS	TFBS	3	13	-6.14220727946561	-	.	TF=SP1;class=C2H2 zinc finger factors;sequence=GCCCTCCCCTC
MA0079.3.19	dog	TFBS	TFBS	4	14	11.1615147929296	-	.	TF=SP1;class=C2H2 zinc finger factors;sequence=CGCCCTCCCCT
MA0079.3.20	dog	TFBS	TFBS	89	99	-5.47561649628945	-	.	TF=SP1;class=C2H2 zinc finger factors;sequence=GCTCCTCGCTG
MA0079.3.21	dog	TFBS	TFBS	308	318	-1.41873876811185	-	.	TF=SP1;class=C2H2 zinc finger factors;sequence=CCCCGGCCCTC
MA0079.3.22	dog	TFBS	TFBS	309	319	-0.201820779036098	-	.	TF=SP1;class=C2H2 zinc finger factors;sequence=TCCCCGGCCCT
MA0079.3.23	dog	TFBS	TFBS	314	324	-7.00829455889115	-	.	TF=SP1;class=C2H2 zinc finger factors;sequence=AGCACTCCCCG
MA0079.3.24	dog	TFBS	TFBS	334	344	-5.93619538664754	-	.	TF=SP1;class=C2H2 zinc finger factors;sequence=CGTCCGCGTCC
MA0079.3.25	dog	TFBS	TFBS	367	377	-7.72625970607044	-	.	TF=SP1;class=C2H2 zinc finger factors;sequence=TCCATGCCTCC
MA0079.3.26	hom	TFBS	TFBS	27	37	-7.55408730142524	+	.	TF=SP1;class=C2H2 zinc finger factors;sequence=GCCCTGCGCCG
MA0079.3.27	hom	TFBS	TFBS	27	37	-7.55408730142524	+	.	TF=SP1;class=C2H2 zinc finger factors;sequence=GCCCTGCGCCG
MA0079.3.28	hom	TFBS	TFBS	27	37	-7.55408730142524	+	.	TF=SP1;class=C2H2 zinc finger factors;sequence=GCCCTGCGCCG
MA0079.3.29	hom	TFBS	TFBS	72	82	-0.893705526498195	+	.	TF=SP1;class=C2H2 zinc finger factors;sequence=CTCCCGCGCCC
MA0079.3.30	hom	TFBS	TFBS	119	129	-6.02412459064249	+	.	TF=SP1;class=C2H2 zinc finger factors;sequence=CGGCCGCCTTC
MA0079.3.31	hom	TFBS	TFBS	123	133	2.40784512270463	+	.	TF=SP1;class=C2H2 zinc finger factors;sequence=CGCCTTCCCCA
MA0079.3.32	hom	TFBS	TFBS	172	182	-9.90982970717741	+	.	TF=SP1;class=C2H2 zinc finger factors;sequence=TTTCTTCCGCC
MA0079.3.33	hom	TFBS	TFBS	172	182	-9.90982970717741	+	.	TF=SP1;class=C2H2 zinc finger factors;sequence=TTTCTTCCGCC
MA0079.3.34	hom	TFBS	TFBS	175	185	9.96730828540066	+	.	TF=SP1;class=C2H2 zinc finger factors;sequence=CTTCCGCCCCG
MA0079.3.35	hom	TFBS	TFBS	230	240	-7.42501025146541	+	.	TF=SP1;class=C2H2 zinc finger factors;sequence=TGCCGGCCCTG
MA0079.3.36	hom	TFBS	TFBS	235	245	-5.85785576847235	+	.	TF=SP1;class=C2H2 zinc finger factors;sequence=GCCCTGCGCCT
MA0079.3.37	hom	TFBS	TFBS	241	251	0.735603692156317	+	.	TF=SP1;class=C2H2 zinc finger factors;sequence=CGCCTGCCCAG
MA0079.3.38	hom	TFBS	TFBS	310	320	-4.8635292645484	+	.	TF=SP1;class=C2H2 zinc finger factors;sequence=TGCTCTCCTCC
MA0079.3.39	hom	TFBS	TFBS	370	380	-7.34312038719216	+	.	TF=SP1;class=C2H2 zinc finger factors;sequence=GCGCTGCCCCA
MA0079.3.40	hom	TFBS	TFBS	375	385	-4.8691728872882	+	.	TF=SP1;class=C2H2 zinc finger factors;sequence=GCCCCAGCCTA
MA0079.3.41	hom	TFBS	TFBS	394	404	-9.61411812399288	+	.	TF=SP1;class=C2H2 zinc finger factors;sequence=CCTCTACGCCC
MA0079.3.42	hom	TFBS	TFBS	396	406	-5.9570181949579	+	.	TF=SP1;class=C2H2 zinc finger factors;sequence=TCTACGCCCTG
MA0079.3.43	hom	TFBS	TFBS	3	13	-7.93681282516052	-	.	TF=SP1;class=C2H2 zinc finger factors;sequence=GCTCTCCCCTC
MA0079.3.44	hom	TFBS	TFBS	4	14	-4.25287315365564	-	.	TF=SP1;class=C2H2 zinc finger factors;sequence=CGCTCTCCCCT
MA0079.3.45	hom	TFBS	TFBS	55	65	-5.47561649628945	-	.	TF=SP1;class=C2H2 zinc finger factors;sequence=GCTCCTCGCTG
MA0079.3.46	hom	TFBS	TFBS	273	283	-1.92942065040862	-	.	TF=SP1;class=C2H2 zinc finger factors;sequence=CCCCCGTCTCT
MA0079.3.47	hom	TFBS	TFBS	273	283	-1.92942065040862	-	.	TF=SP1;class=C2H2 zinc finger factors;sequence=CCCCCGTCTCT
MA0079.3.48	hom	TFBS	TFBS	279	289	-3.19033609761702	-	.	TF=SP1;class=C2H2 zinc finger factors;sequence=CGCGCTCCCCC
MA0079.3.49	hom	TFBS	TFBS	323	333	-1.33635421894482	-	.	TF=SP1;class=C2H2 zinc finger factors;sequence=GTCCCGCGTCC
MA0079.3.50	hom	TFBS	TFBS	359	369	-8.78879676210906	-	.	TF=SP1;class=C2H2 zinc finger factors;sequence=TCCATGCCTCT
MA0595.1.1	dog	TFBS	TFBS	289	298	3.05026101079299	-	.	TF=SREBF1;class=Basic helix-loop-helix factors (bHLH);sequence=CTCACCCGCG
MA0595.1.2	hom	TFBS	TFBS	253	262	11.2351363537013	-	.	TF=SREBF1;class=Basic helix-loop-helix factors (bHLH);sequence=CTCACCCGAG
MA0597.1.1	dog	TFBS	TFBS	18	26	3.24209380440644	+	.	TF=THAP1;class=C2CH THAP-type zinc finger factors;sequence=CGGCCCCGC
MA0597.1.2	dog	TFBS	TFBS	25	33	3.41727621280145	+	.	TF=THAP1;class=C2CH THAP-type zinc finger factors;sequence=GCGCCCCGC
MA0597.1.3	dog	TFBS	TFBS	78	86	6.36860403858758	+	.	TF=THAP1;class=C2CH THAP-type zinc finger factors;sequence=CCGCCCGGG
MA0597.1.4	dog	TFBS	TFBS	102	110	4.20650911658463	+	.	TF=THAP1;class=C2CH THAP-type zinc finger factors;sequence=GCGCCCCCC
MA0597.1.5	dog	TFBS	TFBS	111	119	6.37270139915061	+	.	TF=THAP1;class=C2CH THAP-type zinc finger factors;sequence=GCGCCCGCC
MA0597.1.6	dog	TFBS	TFBS	121	129	4.18429904082384	+	.	TF=THAP1;class=C2CH THAP-type zinc finger factors;sequence=GCGCCCTGG
MA0597.1.7	dog	TFBS	TFBS	141	149	2.83760801174981	+	.	TF=THAP1;class=C2CH THAP-type zinc finger factors;sequence=ACGCCCCGC
MA0597.1.8	dog	TFBS	TFBS	159	167	1.8024102563645	+	.	TF=THAP1;class=C2CH THAP-type zinc finger factors;sequence=CGGCCCCAG
MA0597.1.9	dog	TFBS	TFBS	192	200	2.12621585296277	+	.	TF=THAP1;class=C2CH THAP-type zinc finger factors;sequence=CGACCCGTG
MA0597.1.10	dog	TFBS	TFBS	206	214	6.44845912508893	+	.	TF=THAP1;class=C2CH THAP-type zinc finger factors;sequence=CCTCCCGCC
MA0597.1.11	dog	TFBS	TFBS	210	218	8.14942470255455	+	.	TF=THAP1;class=C2CH THAP-type zinc finger factors;sequence=CCGCCCGCC
MA0597.1.12	dog	TFBS	TFBS	214	222	4.20241175602159	+	.	TF=THAP1;class=C2CH THAP-type zinc finger factors;sequence=CCGCCCCGG
MA0597.1.13	dog	TFBS	TFBS	248	256	5.05242791934412	+	.	TF=THAP1;class=C2CH THAP-type zinc finger factors;sequence=TCTCCCGGC
MA0597.1.14	dog	TFBS	TFBS	265	273	2.73025201283441	+	.	TF=THAP1;class=C2CH THAP-type zinc finger factors;sequence=CTGCCGGCC
MA0597.1.15	dog	TFBS	TFBS	269	277	5.00070439261262	+	.	TF=THAP1;class=C2CH THAP-type zinc finger factors;sequence=CGGCCCTGC
MA0597.1.16	dog	TFBS	TFBS	276	284	6.37270139915061	+	.	TF=THAP1;class=C2CH THAP-type zinc finger factors;sequence=GCGCCCGCC
MA0597.1.17	dog	TFBS	TFBS	280	288	6.65037781086513	+	.	TF=THAP1;class=C2CH THAP-type zinc finger factors;sequence=CCGCCCAGC
MA0597.1.18	dog	TFBS	TFBS	351	359	2.56769622010334	+	.	TF=THAP1;class=C2CH THAP-type zinc finger factors;sequence=CAGCCCCGG
MA0597.1.19	dog	TFBS	TFBS	381	389	5.16169176573423	+	.	TF=THAP1;class=C2CH THAP-type zinc finger factors;sequence=CTGCCCCAG
MA0597.1.20	dog	TFBS	TFBS	398	406	4.28425578604082	+	.	TF=THAP1;class=C2CH THAP-type zinc finger factors;sequence=TCACCCTCT
MA0597.1.21	dog	TFBS	TFBS	407	415	3.60463083977219	+	.	TF=THAP1;class=C2CH THAP-type zinc finger factors;sequence=ACGCCCTGG
MA0597.1.22	dog	TFBS	TFBS	3	11	3.96640474833493	-	.	TF=THAP1;class=C2CH THAP-type zinc finger factors;sequence=CCTCCCCTC
MA0597.1.23	dog	TFBS	TFBS	7	15	7.74184300819475	-	.	TF=THAP1;class=C2CH THAP-type zinc finger factors;sequence=CCGCCCTCC
MA0597.1.24	dog	TFBS	TFBS	81	89	2.89091515771801	-	.	TF=THAP1;class=C2CH THAP-type zinc finger factors;sequence=GCTCCCGGG
MA0597.1.25	dog	TFBS	TFBS	81	89	2.89091515771801	-	.	TF=THAP1;class=C2CH THAP-type zinc finger factors;sequence=GCTCCCGGG
MA0597.1.26	dog	TFBS	TFBS	221	229	3.96192183377874	-	.	TF=THAP1;class=C2CH THAP-type zinc finger factors;sequence=GCTCCCACC
MA0597.1.27	dog	TFBS	TFBS	241	249	4.01454207468455	-	.	TF=THAP1;class=C2CH THAP-type zinc finger factors;sequence=GAGCCCTTC
MA0597.1.28	dog	TFBS	TFBS	289	297	3.7871853569881	-	.	TF=THAP1;class=C2CH THAP-type zinc finger factors;sequence=TCACCCGCG
MA0597.1.29	dog	TFBS	TFBS	355	363	4.59188073518363	-	.	TF=THAP1;class=C2CH THAP-type zinc finger factors;sequence=GCGCCCGGG
MA0597.1.30	dog	TFBS	TFBS	371	379	2.24828557843821	-	.	TF=THAP1;class=C2CH THAP-type zinc finger factors;sequence=GCTCCATGC
MA0597.1.31	dog	TFBS	TFBS	392	400	2.4252169613256	-	.	TF=THAP1;class=C2CH THAP-type zinc finger factors;sequence=TGACCCCCA
MA0597.1.32	dog	TFBS	TFBS	410	418	2.37811511006277	-	.	TF=THAP1;class=C2CH THAP-type zinc finger factors;sequence=CCACCAGGG
MA0597.1.33	hom	TFBS	TFBS	25	33	5.17588680100763	+	.	TF=THAP1;class=C2CH THAP-type zinc finger factors;sequence=GCGCCCTGC
MA0597.1.34	hom	TFBS	TFBS	25	33	5.17588680100763	+	.	TF=THAP1;class=C2CH THAP-type zinc finger factors;sequence=GCGCCCTGC
MA0597.1.35	hom	TFBS	TFBS	42	50	4.41669832678862	+	.	TF=THAP1;class=C2CH THAP-type zinc finger factors;sequence=CGGCCCGGG
MA0597.1.36	hom	TFBS	TFBS	71	79	5.45687136490513	+	.	TF=THAP1;class=C2CH THAP-type zinc finger factors;sequence=CCTCCCGCG
MA0597.1.37	hom	TFBS	TFBS	77	85	3.41727621280145	+	.	TF=THAP1;class=C2CH THAP-type zinc finger factors;sequence=GCGCCCCGC
MA0597.1.38	hom	TFBS	TFBS	88	96	5.35422404226615	+	.	TF=THAP1;class=C2CH THAP-type zinc finger factors;sequence=TCGCCCTGG
MA0597.1.39	hom	TFBS	TFBS	108	116	5.70136210398032	+	.	TF=THAP1;class=C2CH THAP-type zinc finger factors;sequence=ATGCCCAGC
MA0597.1.40	hom	TFBS	TFBS	126	134	3.4607261882686	+	.	TF=THAP1;class=C2CH THAP-type zinc finger factors;sequence=CTTCCCCAG
MA0597.1.41	hom	TFBS	TFBS	155	163	4.17413372097429	+	.	TF=THAP1;class=C2CH THAP-type zinc finger factors;sequence=CGGCCAACT
MA0597.1.42	hom	TFBS	TFBS	167	175	2.03743984294027	+	.	TF=THAP1;class=C2CH THAP-type zinc finger factors;sequence=GTGCCTTTC
MA0597.1.43	hom	TFBS	TFBS	178	186	4.20241175602159	+	.	TF=THAP1;class=C2CH THAP-type zinc finger factors;sequence=CCGCCCCGG
MA0597.1.44	hom	TFBS	TFBS	178	186	4.20241175602159	+	.	TF=THAP1;class=C2CH THAP-type zinc finger factors;sequence=CCGCCCCGG
MA0597.1.45	hom	TFBS	TFBS	212	220	5.05242791934412	+	.	TF=THAP1;class=C2CH THAP-type zinc finger factors;sequence=TCTCCCGGC
MA0597.1.46	hom	TFBS	TFBS	229	237	2.73025201283441	+	.	TF=THAP1;class=C2CH THAP-type zinc finger factors;sequence=CTGCCGGCC
MA0597.1.47	hom	TFBS	TFBS	233	241	5.00070439261262	+	.	TF=THAP1;class=C2CH THAP-type zinc finger factors;sequence=CGGCCCTGC
MA0597.1.48	hom	TFBS	TFBS	244	252	8.05775360843591	+	.	TF=THAP1;class=C2CH THAP-type zinc finger factors;sequence=CTGCCCAGC
MA0597.1.49	hom	TFBS	TFBS	244	252	8.05775360843591	+	.	TF=THAP1;class=C2CH THAP-type zinc finger factors;sequence=CTGCCCAGC
MA0597.1.50	hom	TFBS	TFBS	341	349	2.56769622010334	+	.	TF=THAP1;class=C2CH THAP-type zinc finger factors;sequence=CAGCCCCGG
MA0597.1.51	hom	TFBS	TFBS	373	381	5.16169176573423	+	.	TF=THAP1;class=C2CH THAP-type zinc finger factors;sequence=CTGCCCCAG
MA0597.1.52	hom	TFBS	TFBS	390	398	4.28425578604082	+	.	TF=THAP1;class=C2CH THAP-type zinc finger factors;sequence=TCACCCTCT
MA0597.1.53	hom	TFBS	TFBS	399	407	3.60463083977219	+	.	TF=THAP1;class=C2CH THAP-type zinc finger factors;sequence=ACGCCCTGG
MA0597.1.54	hom	TFBS	TFBS	3	11	3.3596064463733	-	.	TF=THAP1;class=C2CH THAP-type zinc finger factors;sequence=TCTCCCCTC
MA0597.1.55	hom	TFBS	TFBS	3	11	3.3596064463733	-	.	TF=THAP1;class=C2CH THAP-type zinc finger factors;sequence=TCTCCCCTC
MA0597.1.56	hom	TFBS	TFBS	45	53	6.07501425869272	-	.	TF=THAP1;class=C2CH THAP-type zinc finger factors;sequence=CTTCCCGGG
MA0597.1.57	hom	TFBS	TFBS	49	57	4.13002524053222	-	.	TF=THAP1;class=C2CH THAP-type zinc finger factors;sequence=CTGCCTTCC
MA0597.1.58	hom	TFBS	TFBS	185	193	3.96192183377874	-	.	TF=THAP1;class=C2CH THAP-type zinc finger factors;sequence=GCTCCCACC
MA0597.1.59	hom	TFBS	TFBS	205	213	4.01454207468455	-	.	TF=THAP1;class=C2CH THAP-type zinc finger factors;sequence=GAGCCCTTC
MA0597.1.60	hom	TFBS	TFBS	253	261	2.54985666534679	-	.	TF=THAP1;class=C2CH THAP-type zinc finger factors;sequence=TCACCCGAG
MA0597.1.61	hom	TFBS	TFBS	345	353	4.59188073518363	-	.	TF=THAP1;class=C2CH THAP-type zinc finger factors;sequence=GCGCCCGGG
MA0597.1.62	hom	TFBS	TFBS	363	371	2.24828557843821	-	.	TF=THAP1;class=C2CH THAP-type zinc finger factors;sequence=GCTCCATGC
MA0597.1.63	hom	TFBS	TFBS	384	392	2.10935486713759	-	.	TF=THAP1;class=C2CH THAP-type zinc finger factors;sequence=TGACCCCTA
MA0597.1.64	hom	TFBS	TFBS	402	410	2.37811511006277	-	.	TF=THAP1;class=C2CH THAP-type zinc finger factors;sequence=CCACCAGGG
MA0599.1.1	dog	TFBS	TFBS	15	24	-3.41602737598529	+	.	TF=KLF5;class=C2H2 zinc finger factors;sequence=GCTCGGCCCC
MA0599.1.2	dog	TFBS	TFBS	20	29	-0.511033783974469	+	.	TF=KLF5;class=C2H2 zinc finger factors;sequence=GCCCCGCGCC
MA0599.1.3	dog	TFBS	TFBS	22	31	-1.90678331744124	+	.	TF=KLF5;class=C2H2 zinc finger factors;sequence=CCCGCGCCCC
MA0599.1.4	dog	TFBS	TFBS	27	36	-0.511033783974469	+	.	TF=KLF5;class=C2H2 zinc finger factors;sequence=GCCCCGCGCC
MA0599.1.5	dog	TFBS	TFBS	106	115	-2.41510735844874	+	.	TF=KLF5;class=C2H2 zinc finger factors;sequence=CCCCCGCGCC
MA0599.1.6	dog	TFBS	TFBS	207	216	-3.93048022796231	+	.	TF=KLF5;class=C2H2 zinc finger factors;sequence=CTCCCGCCCG
MA0599.1.7	dog	TFBS	TFBS	211	220	-2.22129891442965	+	.	TF=KLF5;class=C2H2 zinc finger factors;sequence=CGCCCGCCCC
MA0599.1.8	dog	TFBS	TFBS	277	286	-2.73640260904797	+	.	TF=KLF5;class=C2H2 zinc finger factors;sequence=CGCCCGCCCA
MA0599.1.9	dog	TFBS	TFBS	321	330	-11.3511479094293	+	.	TF=KLF5;class=C2H2 zinc finger factors;sequence=TGCTCTCCTC
MA0599.1.10	dog	TFBS	TFBS	383	392	-0.996115914658645	+	.	TF=KLF5;class=C2H2 zinc finger factors;sequence=GCCCCAGCCT
MA0599.1.11	dog	TFBS	TFBS	404	413	9.18047056064229	+	.	TF=KLF5;class=C2H2 zinc finger factors;sequence=TCTACGCCCT
MA0599.1.12	dog	TFBS	TFBS	3	12	-9.88924137877135	-	.	TF=KLF5;class=C2H2 zinc finger factors;sequence=CCCTCCCCTC
MA0599.1.13	dog	TFBS	TFBS	5	14	-2.83860886716202	-	.	TF=KLF5;class=C2H2 zinc finger factors;sequence=CGCCCTCCCC
MA0599.1.14	dog	TFBS	TFBS	90	99	-4.48148092970908	-	.	TF=KLF5;class=C2H2 zinc finger factors;sequence=GCTCCTCGCT
MA0599.1.15	dog	TFBS	TFBS	309	318	-2.86325095944015	-	.	TF=KLF5;class=C2H2 zinc finger factors;sequence=CCCCGGCCCT
MA0599.1.16	dog	TFBS	TFBS	310	319	-2.0603547166383	-	.	TF=KLF5;class=C2H2 zinc finger factors;sequence=TCCCCGGCCC
MA0599.1.17	dog	TFBS	TFBS	315	324	-4.80051225871802	-	.	TF=KLF5;class=C2H2 zinc finger factors;sequence=AGCACTCCCC
MA0599.1.18	dog	TFBS	TFBS	368	377	-8.30655372177461	-	.	TF=KLF5;class=C2H2 zinc finger factors;sequence=TCCATGCCTC
MA0599.1.19	hom	TFBS	TFBS	20	29	-3.52082698511632	+	.	TF=KLF5;class=C2H2 zinc finger factors;sequence=TCCACGCGCC
MA0599.1.20	hom	TFBS	TFBS	20	29	-3.52082698511632	+	.	TF=KLF5;class=C2H2 zinc finger factors;sequence=TCCACGCGCC
MA0599.1.21	hom	TFBS	TFBS	20	29	-3.52082698511632	+	.	TF=KLF5;class=C2H2 zinc finger factors;sequence=TCCACGCGCC
MA0599.1.22	hom	TFBS	TFBS	20	29	-3.52082698511632	+	.	TF=KLF5;class=C2H2 zinc finger factors;sequence=TCCACGCGCC
MA0599.1.23	hom	TFBS	TFBS	72	81	-5.21301288602544	+	.	TF=KLF5;class=C2H2 zinc finger factors;sequence=CTCCCGCGCC
MA0599.1.24	hom	TFBS	TFBS	175	184	7.93642826072458	+	.	TF=KLF5;class=C2H2 zinc finger factors;sequence=CTTCCGCCCC
MA0599.1.25	hom	TFBS	TFBS	175	184	7.93642826072458	+	.	TF=KLF5;class=C2H2 zinc finger factors;sequence=CTTCCGCCCC
MA0599.1.26	hom	TFBS	TFBS	246	255	-5.29676052063279	+	.	TF=KLF5;class=C2H2 zinc finger factors;sequence=GCCCAGCCTC
MA0599.1.27	hom	TFBS	TFBS	310	319	-11.3511479094293	+	.	TF=KLF5;class=C2H2 zinc finger factors;sequence=TGCTCTCCTC
MA0599.1.28	hom	TFBS	TFBS	375	384	-0.996115914658645	+	.	TF=KLF5;class=C2H2 zinc finger factors;sequence=GCCCCAGCCT
MA0599.1.29	hom	TFBS	TFBS	396	405	9.18047056064229	+	.	TF=KLF5;class=C2H2 zinc finger factors;sequence=TCTACGCCCT
MA0599.1.30	hom	TFBS	TFBS	3	12	-12.6871469063481	-	.	TF=KLF5;class=C2H2 zinc finger factors;sequence=CTCTCCCCTC
MA0599.1.31	hom	TFBS	TFBS	5	14	-6.92017381458143	-	.	TF=KLF5;class=C2H2 zinc finger factors;sequence=CGCTCTCCCC
MA0599.1.32	hom	TFBS	TFBS	56	65	-4.48148092970908	-	.	TF=KLF5;class=C2H2 zinc finger factors;sequence=GCTCCTCGCT
MA0599.1.33	hom	TFBS	TFBS	274	283	-7.20083409510704	-	.	TF=KLF5;class=C2H2 zinc finger factors;sequence=CCCCCGTCTC
MA0599.1.34	hom	TFBS	TFBS	274	283	-7.20083409510704	-	.	TF=KLF5;class=C2H2 zinc finger factors;sequence=CCCCCGTCTC
MA0599.1.35	hom	TFBS	TFBS	274	283	-7.20083409510704	-	.	TF=KLF5;class=C2H2 zinc finger factors;sequence=CCCCCGTCTC
MA0599.1.36	hom	TFBS	TFBS	360	369	-8.30655372177461	-	.	TF=KLF5;class=C2H2 zinc finger factors;sequence=TCCATGCCTC
MA0637.1.1	dog	TFBS	TFBS	22	36	5.93866892430147	+	.	TF=CENPB;class=Psq-type HTH domain;sequence=CCCGCGCCCCGCGCC
MA0637.1.2	dog	TFBS	TFBS	108	122	1.12824373925967	+	.	TF=CENPB;class=Psq-type HTH domain;sequence=CCCGCGCCCGCCGGC
MA0637.1.3	dog	TFBS	TFBS	229	243	1.04490536039904	+	.	TF=CENPB;class=Psq-type HTH domain;sequence=CCGGCGCCGCGCGAA
MA0637.1.4	dog	TFBS	TFBS	304	318	-0.195554893647312	-	.	TF=CENPB;class=Psq-type HTH domain;sequence=CCCCGGCCCTCCGGA
MA0637.1.5	dog	TFBS	TFBS	321	335	1.12037592557979	-	.	TF=CENPB;class=Psq-type HTH domain;sequence=CCCCCGAGGAGAGCA
MA0637.1.6	dog	TFBS	TFBS	328	342	6.23978073383942	-	.	TF=CENPB;class=Psq-type HTH domain;sequence=TCCGCGTCCCCCGAG
MA0637.1.7	hom	TFBS	TFBS	22	36	1.29374654178847	+	.	TF=CENPB;class=Psq-type HTH domain;sequence=CACGCGCCCTGCGCC
MA0637.1.8	hom	TFBS	TFBS	74	88	2.18036427595021	+	.	TF=CENPB;class=Psq-type HTH domain;sequence=CCCGCGCCCCGCGGT
MA0637.1.9	hom	TFBS	TFBS	193	207	0.442756114331587	+	.	TF=CENPB;class=Psq-type HTH domain;sequence=CCGGCGCTGCGCGAA
MA0637.1.10	hom	TFBS	TFBS	268	282	-0.322083754018465	-	.	TF=CENPB;class=Psq-type HTH domain;sequence=CCCCGTCTCTCCGGA
MA0637.1.11	hom	TFBS	TFBS	317	331	0.205178256797481	-	.	TF=CENPB;class=Psq-type HTH domain;sequence=CCCGCGTCCCCGGAG
MA0637.1.12	hom	TFBS	TFBS	317	331	0.205178256797481	-	.	TF=CENPB;class=Psq-type HTH domain;sequence=CCCGCGTCCCCGGAG
MA0154.3.1	dog	TFBS	TFBS	324	337	1.17621539751416	+	.	TF=EBF1;class=Rel homology region (RHR) factors;sequence=TCTCCTCGGGGGAC
MA0154.3.2	dog	TFBS	TFBS	325	338	0.239289032804692	+	.	TF=EBF1;class=Rel homology region (RHR) factors;sequence=CTCCTCGGGGGACG
MA0154.3.3	dog	TFBS	TFBS	324	337	3.22828306155921	-	.	TF=EBF1;class=Rel homology region (RHR) factors;sequence=GTCCCCCGAGGAGA
MA0154.3.4	dog	TFBS	TFBS	325	338	1.55535450508255	-	.	TF=EBF1;class=Rel homology region (RHR) factors;sequence=CGTCCCCCGAGGAG
MA0154.3.5	hom	TFBS	TFBS	313	326	-0.255081918517178	+	.	TF=EBF1;class=Rel homology region (RHR) factors;sequence=TCTCCTCCGGGGAC
MA0154.3.6	hom	TFBS	TFBS	314	327	2.86919893957982	+	.	TF=EBF1;class=Rel homology region (RHR) factors;sequence=CTCCTCCGGGGACG
MA0154.3.7	hom	TFBS	TFBS	313	326	0.598373154784085	-	.	TF=EBF1;class=Rel homology region (RHR) factors;sequence=GTCCCCGGAGGAGA
MA0154.3.8	hom	TFBS	TFBS	314	327	2.98665182111388	-	.	TF=EBF1;class=Rel homology region (RHR) factors;sequence=CGTCCCCGGAGGAG
MA0136.2.1	dog	TFBS	TFBS	135	145	2.70669980195743	+	.	TF=ELF5;class=Tryptophan cluster factors;sequence=CCGCGGACGCC
MA0136.2.2	dog	TFBS	TFBS	336	346	7.0047723969807	+	.	TF=ELF5;class=Tryptophan cluster factors;sequence=ACGCGGACGCG
MA0136.2.3	dog	TFBS	TFBS	263	273	1.54137549364051	-	.	TF=ELF5;class=Tryptophan cluster factors;sequence=GGCCGGCAGCA
MA0136.2.4	hom	TFBS	TFBS	102	112	1.25103417231012	+	.	TF=ELF5;class=Tryptophan cluster factors;sequence=TTTCGGATGCC
MA0136.2.5	hom	TFBS	TFBS	326	336	0.146597846414032	+	.	TF=ELF5;class=Tryptophan cluster factors;sequence=CGCGGGACGAA
MA0136.2.6	hom	TFBS	TFBS	227	237	1.54137549364051	-	.	TF=ELF5;class=Tryptophan cluster factors;sequence=GGCCGGCAGCA
MA0642.1.1	dog	TFBS	TFBS	258	267	0.24646683355985	-	.	TF=EN2;class=Homeo domain factors;sequence=CAGCATGAGG
MA0642.1.2	hom	TFBS	TFBS	222	231	0.819056056680438	-	.	TF=EN2;class=Homeo domain factors;sequence=CAGCATGAGC
MA0645.1.1	dog	TFBS	TFBS	81	90	1.12891011189876	+	.	TF=ETV6;class=Tryptophan cluster factors;sequence=CCCGGGAGCA
MA0645.1.2	dog	TFBS	TFBS	313	322	0.771762762911337	+	.	TF=ETV6;class=Tryptophan cluster factors;sequence=CCGGGGAGTG
MA0645.1.3	dog	TFBS	TFBS	331	340	-1.00090842808163	+	.	TF=ETV6;class=Tryptophan cluster factors;sequence=GGGGGACGCG
MA0645.1.4	dog	TFBS	TFBS	337	346	3.49090644326479	+	.	TF=ETV6;class=Tryptophan cluster factors;sequence=CGCGGACGCG
MA0645.1.5	dog	TFBS	TFBS	204	213	-0.556559297873648	-	.	TF=ETV6;class=Tryptophan cluster factors;sequence=GCGGGAGGCG
MA0645.1.6	dog	TFBS	TFBS	247	256	-0.891233442874878	-	.	TF=ETV6;class=Tryptophan cluster factors;sequence=GCCGGGAGAG
MA0645.1.7	dog	TFBS	TFBS	300	309	2.2226621014415	-	.	TF=ETV6;class=Tryptophan cluster factors;sequence=TCCGGAGGCG
MA0645.1.8	hom	TFBS	TFBS	46	55	2.56168711780265	+	.	TF=ETV6;class=Tryptophan cluster factors;sequence=CCGGGAAGGC
MA0645.1.9	hom	TFBS	TFBS	278	287	-1.38900065712031	+	.	TF=ETV6;class=Tryptophan cluster factors;sequence=CGGGGGAGCG
MA0645.1.10	hom	TFBS	TFBS	320	329	-0.514531539204157	+	.	TF=ETV6;class=Tryptophan cluster factors;sequence=CGGGGACGCG
MA0645.1.11	hom	TFBS	TFBS	320	329	-0.514531539204157	+	.	TF=ETV6;class=Tryptophan cluster factors;sequence=CGGGGACGCG
MA0645.1.12	hom	TFBS	TFBS	173	182	9.16477624479832	-	.	TF=ETV6;class=Tryptophan cluster factors;sequence=GGCGGAAGAA
MA0645.1.13	hom	TFBS	TFBS	211	220	-0.891233442874878	-	.	TF=ETV6;class=Tryptophan cluster factors;sequence=GCCGGGAGAG
MA0645.1.14	hom	TFBS	TFBS	264	273	2.2226621014415	-	.	TF=ETV6;class=Tryptophan cluster factors;sequence=TCCGGAGGCG
MA0475.2.1	dog	TFBS	TFBS	81	90	-1.76952831046839	+	.	TF=FLI1;class=Tryptophan cluster factors;sequence=CCCGGGAGCA
MA0475.2.2	dog	TFBS	TFBS	136	145	-3.20154640768621	+	.	TF=FLI1;class=Tryptophan cluster factors;sequence=CGCGGACGCC
MA0475.2.3	dog	TFBS	TFBS	304	313	-2.77305830187035	+	.	TF=FLI1;class=Tryptophan cluster factors;sequence=TCCGGAGGGC
MA0475.2.4	dog	TFBS	TFBS	247	256	-2.79217006924128	-	.	TF=FLI1;class=Tryptophan cluster factors;sequence=GCCGGGAGAG
MA0475.2.5	dog	TFBS	TFBS	263	272	0.186841051179016	-	.	TF=FLI1;class=Tryptophan cluster factors;sequence=GCCGGCAGCA
MA0475.2.6	dog	TFBS	TFBS	300	309	0.985151136992897	-	.	TF=FLI1;class=Tryptophan cluster factors;sequence=TCCGGAGGCG
MA0475.2.7	hom	TFBS	TFBS	46	55	-2.49330079174302	+	.	TF=FLI1;class=Tryptophan cluster factors;sequence=CCGGGAAGGC
MA0475.2.8	hom	TFBS	TFBS	103	112	0.467534242998411	+	.	TF=FLI1;class=Tryptophan cluster factors;sequence=TTCGGATGCC
MA0475.2.9	hom	TFBS	TFBS	268	277	-2.66733657818818	+	.	TF=FLI1;class=Tryptophan cluster factors;sequence=TCCGGAGAGA
MA0475.2.10	hom	TFBS	TFBS	211	220	-2.79217006924128	-	.	TF=FLI1;class=Tryptophan cluster factors;sequence=GCCGGGAGAG
MA0475.2.11	hom	TFBS	TFBS	227	236	0.186841051179016	-	.	TF=FLI1;class=Tryptophan cluster factors;sequence=GCCGGCAGCA
MA0475.2.12	hom	TFBS	TFBS	264	273	0.985151136992897	-	.	TF=FLI1;class=Tryptophan cluster factors;sequence=TCCGGAGGCG
MA0033.2.1	dog	TFBS	TFBS	397	403	-2.88804083037219	+	.	TF=FOXL1;class=Fork head / winged helix factors;sequence=GTCACCC
MA0033.2.2	dog	TFBS	TFBS	395	401	-6.34517772124575	-	.	TF=FOXL1;class=Fork head / winged helix factors;sequence=GTGACCC
MA0033.2.3	hom	TFBS	TFBS	389	395	-2.88804083037219	+	.	TF=FOXL1;class=Fork head / winged helix factors;sequence=GTCACCC
MA0033.2.4	hom	TFBS	TFBS	387	393	-6.34517772124575	-	.	TF=FOXL1;class=Fork head / winged helix factors;sequence=GTGACCC
MA0646.1.1	dog	TFBS	TFBS	264	274	2.20936154710495	+	.	TF=GCM1;class=GCM domain factors;sequence=GCTGCCGGCCC
MA0646.1.2	hom	TFBS	TFBS	228	238	2.20936154710495	+	.	TF=GCM1;class=GCM domain factors;sequence=GCTGCCGGCCC
MA0648.1.1	dog	TFBS	TFBS	258	267	0.415083217920817	+	.	TF=GSC;class=Homeo domain factors;sequence=CCTCATGCTG
MA0648.1.2	hom	TFBS	TFBS	222	231	0.507853071444003	+	.	TF=GSC;class=Homeo domain factors;sequence=GCTCATGCTG
MA0649.1.1	dog	TFBS	TFBS	298	307	-0.637291569907518	+	.	TF=HEY2;class=Basic helix-loop-helix factors (bHLH);sequence=GCCGCCTCCG
MA0649.1.2	dog	TFBS	TFBS	333	342	2.76290674911949	+	.	TF=HEY2;class=Basic helix-loop-helix factors (bHLH);sequence=GGGACGCGGA
MA0649.1.3	dog	TFBS	TFBS	339	348	0.188947675595244	+	.	TF=HEY2;class=Basic helix-loop-helix factors (bHLH);sequence=CGGACGCGGC
MA0649.1.4	dog	TFBS	TFBS	357	366	-0.592672519108035	+	.	TF=HEY2;class=Basic helix-loop-helix factors (bHLH);sequence=CGGGCGCGCC
MA0649.1.5	dog	TFBS	TFBS	22	31	-0.626428484376717	-	.	TF=HEY2;class=Basic helix-loop-helix factors (bHLH);sequence=GGGGCGCGGG
MA0649.1.6	dog	TFBS	TFBS	333	342	1.03520737410345	-	.	TF=HEY2;class=Basic helix-loop-helix factors (bHLH);sequence=TCCGCGTCCC
MA0649.1.7	dog	TFBS	TFBS	339	348	4.00272297985384	-	.	TF=HEY2;class=Basic helix-loop-helix factors (bHLH);sequence=GCCGCGTCCG
MA0649.1.8	dog	TFBS	TFBS	357	366	1.12105314769458	-	.	TF=HEY2;class=Basic helix-loop-helix factors (bHLH);sequence=GGCGCGCCCG
MA0649.1.9	hom	TFBS	TFBS	262	271	-0.637291569907518	+	.	TF=HEY2;class=Basic helix-loop-helix factors (bHLH);sequence=GCCGCCTCCG
MA0649.1.10	hom	TFBS	TFBS	322	331	3.18526054565307	+	.	TF=HEY2;class=Basic helix-loop-helix factors (bHLH);sequence=GGGACGCGGG
MA0649.1.11	hom	TFBS	TFBS	322	331	3.18526054565307	+	.	TF=HEY2;class=Basic helix-loop-helix factors (bHLH);sequence=GGGACGCGGG
MA0649.1.12	hom	TFBS	TFBS	349	358	8.02443060566102	+	.	TF=HEY2;class=Basic helix-loop-helix factors (bHLH);sequence=GGCGCGCGCC
MA0649.1.13	hom	TFBS	TFBS	20	29	7.29129597353449	-	.	TF=HEY2;class=Basic helix-loop-helix factors (bHLH);sequence=GGCGCGTGGA
MA0649.1.14	hom	TFBS	TFBS	322	331	1.00641010979602	-	.	TF=HEY2;class=Basic helix-loop-helix factors (bHLH);sequence=CCCGCGTCCC
MA0649.1.15	hom	TFBS	TFBS	322	331	1.00641010979602	-	.	TF=HEY2;class=Basic helix-loop-helix factors (bHLH);sequence=CCCGCGTCCC
MA0649.1.16	hom	TFBS	TFBS	349	358	8.02443060566105	-	.	TF=HEY2;class=Basic helix-loop-helix factors (bHLH);sequence=GGCGCGCGCC
MA0131.2.1	dog	TFBS	TFBS	30	41	4.31021064242613	+	.	TF=HINFP;class=C2H2 zinc finger factors;sequence=CCGCGCCCGCGC
MA0131.2.2	dog	TFBS	TFBS	149	160	3.41359481332439	+	.	TF=HINFP;class=C2H2 zinc finger factors;sequence=CCGCGGCCGCCG
MA0131.2.3	dog	TFBS	TFBS	299	310	5.44675883778973	+	.	TF=HINFP;class=C2H2 zinc finger factors;sequence=CCGCCTCCGGAG
MA0131.2.4	dog	TFBS	TFBS	91	102	3.94259545081155	-	.	TF=HINFP;class=C2H2 zinc finger factors;sequence=CCGGCTCCTCGC
MA0131.2.5	dog	TFBS	TFBS	149	160	4.97022750748856	-	.	TF=HINFP;class=C2H2 zinc finger factors;sequence=CGGCGGCCGCGG
MA0131.2.6	dog	TFBS	TFBS	303	314	1.28963627575514	-	.	TF=HINFP;class=C2H2 zinc finger factors;sequence=GGCCCTCCGGAG
MA0131.2.7	dog	TFBS	TFBS	330	341	10.692873529611	-	.	TF=HINFP;class=C2H2 zinc finger factors;sequence=CCGCGTCCCCCG
MA0131.2.8	dog	TFBS	TFBS	336	347	15.8576822334705	-	.	TF=HINFP;class=C2H2 zinc finger factors;sequence=CCGCGTCCGCGT
MA0131.2.9	hom	TFBS	TFBS	26	37	2.10703071828651	+	.	TF=HINFP;class=C2H2 zinc finger factors;sequence=CGCCCTGCGCCG
MA0131.2.10	hom	TFBS	TFBS	116	127	2.88909695386714	+	.	TF=HINFP;class=C2H2 zinc finger factors;sequence=CCGCGGCCGCCT
MA0131.2.11	hom	TFBS	TFBS	263	274	5.44675883778973	+	.	TF=HINFP;class=C2H2 zinc finger factors;sequence=CCGCCTCCGGAG
MA0131.2.12	hom	TFBS	TFBS	57	68	3.94259545081155	-	.	TF=HINFP;class=C2H2 zinc finger factors;sequence=CCGGCTCCTCGC
MA0131.2.13	hom	TFBS	TFBS	116	127	1.09604107695274	-	.	TF=HINFP;class=C2H2 zinc finger factors;sequence=AGGCGGCCGCGG
MA0131.2.14	hom	TFBS	TFBS	278	289	1.12593819883351	-	.	TF=HINFP;class=C2H2 zinc finger factors;sequence=CGCGCTCCCCCG
MA0131.2.15	hom	TFBS	TFBS	319	330	12.4623999855614	-	.	TF=HINFP;class=C2H2 zinc finger factors;sequence=CCGCGTCCCCGG
MA0131.2.16	hom	TFBS	TFBS	326	337	1.03162060925077	-	.	TF=HINFP;class=C2H2 zinc finger factors;sequence=CTTCGTCCCGCG
MA0666.1.1	dog	TFBS	TFBS	163	170	2.01793069596052	+	.	TF=MSX1;class=Homeo domain factors;sequence=CCCAGTAG
MA0666.1.2	hom	TFBS	TFBS	130	137	2.01793069596052	+	.	TF=MSX1;class=Homeo domain factors;sequence=CCCAGTAG
MA0668.1.1	dog	TFBS	TFBS	110	119	-2.78922759064201	+	.	TF=NEUROD2;class=Basic helix-loop-helix factors (bHLH);sequence=CGCGCCCGCC
MA0668.1.2	dog	TFBS	TFBS	168	177	-2.75621402323225	+	.	TF=NEUROD2;class=Basic helix-loop-helix factors (bHLH);sequence=TAGACCCGGC
MA0668.1.3	dog	TFBS	TFBS	191	200	-4.61280624527117	+	.	TF=NEUROD2;class=Basic helix-loop-helix factors (bHLH);sequence=CCGACCCGTG
MA0668.1.4	dog	TFBS	TFBS	195	204	0.76737421601436	+	.	TF=NEUROD2;class=Basic helix-loop-helix factors (bHLH);sequence=CCCGTGCGCC
MA0668.1.5	dog	TFBS	TFBS	205	214	-0.79562162662225	+	.	TF=NEUROD2;class=Basic helix-loop-helix factors (bHLH);sequence=GCCTCCCGCC
MA0668.1.6	dog	TFBS	TFBS	209	218	-0.923851003555086	+	.	TF=NEUROD2;class=Basic helix-loop-helix factors (bHLH);sequence=CCCGCCCGCC
MA0668.1.7	dog	TFBS	TFBS	257	266	5.41163095083303	+	.	TF=NEUROD2;class=Basic helix-loop-helix factors (bHLH);sequence=GCCTCATGCT
MA0668.1.8	dog	TFBS	TFBS	275	284	-3.11357834779623	+	.	TF=NEUROD2;class=Basic helix-loop-helix factors (bHLH);sequence=TGCGCCCGCC
MA0668.1.9	dog	TFBS	TFBS	333	342	-4.03099695010876	+	.	TF=NEUROD2;class=Basic helix-loop-helix factors (bHLH);sequence=GGGACGCGGA
MA0668.1.10	dog	TFBS	TFBS	339	348	-5.21976983805588	+	.	TF=NEUROD2;class=Basic helix-loop-helix factors (bHLH);sequence=CGGACGCGGC
MA0668.1.11	dog	TFBS	TFBS	368	377	2.38917637454585	+	.	TF=NEUROD2;class=Basic helix-loop-helix factors (bHLH);sequence=GAGGCATGGA
MA0668.1.12	dog	TFBS	TFBS	195	204	1.99293035389657	-	.	TF=NEUROD2;class=Basic helix-loop-helix factors (bHLH);sequence=GGCGCACGGG
MA0668.1.13	dog	TFBS	TFBS	355	364	-4.42001930265685	-	.	TF=NEUROD2;class=Basic helix-loop-helix factors (bHLH);sequence=CGCGCCCGGG
MA0668.1.14	hom	TFBS	TFBS	70	79	-3.3444968271055	+	.	TF=NEUROD2;class=Basic helix-loop-helix factors (bHLH);sequence=GCCTCCCGCG
MA0668.1.15	hom	TFBS	TFBS	135	144	-5.30508922371548	+	.	TF=NEUROD2;class=Basic helix-loop-helix factors (bHLH);sequence=TAGACCCGGG
MA0668.1.16	hom	TFBS	TFBS	157	166	-5.89848846447731	+	.	TF=NEUROD2;class=Basic helix-loop-helix factors (bHLH);sequence=GCCAACTTGT
MA0668.1.17	hom	TFBS	TFBS	160	169	0.0957235749146719	+	.	TF=NEUROD2;class=Basic helix-loop-helix factors (bHLH);sequence=AACTTGTGTG
MA0668.1.18	hom	TFBS	TFBS	169	178	-5.55709382011386	+	.	TF=NEUROD2;class=Basic helix-loop-helix factors (bHLH);sequence=GCCTTTCTTC
MA0668.1.19	hom	TFBS	TFBS	169	178	-5.55709382011386	+	.	TF=NEUROD2;class=Basic helix-loop-helix factors (bHLH);sequence=GCCTTTCTTC
MA0668.1.20	hom	TFBS	TFBS	221	230	3.5462543637461	+	.	TF=NEUROD2;class=Basic helix-loop-helix factors (bHLH);sequence=GGCTCATGCT
MA0668.1.21	hom	TFBS	TFBS	239	248	-0.839741560923088	+	.	TF=NEUROD2;class=Basic helix-loop-helix factors (bHLH);sequence=TGCGCCTGCC
MA0668.1.22	hom	TFBS	TFBS	322	331	-5.07867051166139	+	.	TF=NEUROD2;class=Basic helix-loop-helix factors (bHLH);sequence=GGGACGCGGG
MA0668.1.23	hom	TFBS	TFBS	322	331	-5.07867051166139	+	.	TF=NEUROD2;class=Basic helix-loop-helix factors (bHLH);sequence=GGGACGCGGG
MA0668.1.24	hom	TFBS	TFBS	360	369	2.38917637454585	+	.	TF=NEUROD2;class=Basic helix-loop-helix factors (bHLH);sequence=GAGGCATGGA
MA0668.1.25	hom	TFBS	TFBS	160	169	-5.48275859842509	-	.	TF=NEUROD2;class=Basic helix-loop-helix factors (bHLH);sequence=CACACAAGTT
MA0668.1.26	hom	TFBS	TFBS	345	354	-4.42001930265685	-	.	TF=NEUROD2;class=Basic helix-loop-helix factors (bHLH);sequence=CGCGCCCGGG
MA0669.1.1	dog	TFBS	TFBS	257	266	0.161926331889902	-	.	TF=NEUROG2;class=Basic helix-loop-helix factors (bHLH);sequence=AGCATGAGGC
MA0669.1.2	hom	TFBS	TFBS	221	230	0.371379697518833	-	.	TF=NEUROG2;class=Basic helix-loop-helix factors (bHLH);sequence=AGCATGAGCC
MA0671.1.1	dog	TFBS	TFBS	24	32	0.601916793948547	+	.	TF=NFIX;class=SMAD/NF-1 DNA-binding domain factors;sequence=CGCGCCCCG
MA0671.1.2	dog	TFBS	TFBS	77	85	2.99033659080506	+	.	TF=NFIX;class=SMAD/NF-1 DNA-binding domain factors;sequence=GCCGCCCGG
MA0671.1.3	dog	TFBS	TFBS	95	103	0.387354570510958	+	.	TF=NFIX;class=SMAD/NF-1 DNA-binding domain factors;sequence=GGAGCCGGC
MA0671.1.4	dog	TFBS	TFBS	101	109	0.572689005443117	+	.	TF=NFIX;class=SMAD/NF-1 DNA-binding domain factors;sequence=GGCGCCCCC
MA0671.1.5	dog	TFBS	TFBS	110	118	3.81252113650115	+	.	TF=NFIX;class=SMAD/NF-1 DNA-binding domain factors;sequence=CGCGCCCGC
MA0671.1.6	dog	TFBS	TFBS	120	128	1.41091370284158	+	.	TF=NFIX;class=SMAD/NF-1 DNA-binding domain factors;sequence=GGCGCCCTG
MA0671.1.7	dog	TFBS	TFBS	140	148	0.117033428890956	+	.	TF=NFIX;class=SMAD/NF-1 DNA-binding domain factors;sequence=GACGCCCCG
MA0671.1.8	dog	TFBS	TFBS	150	158	0.477708482519134	+	.	TF=NFIX;class=SMAD/NF-1 DNA-binding domain factors;sequence=CGCGGCCGC
MA0671.1.9	dog	TFBS	TFBS	186	194	0.34611733830549	+	.	TF=NFIX;class=SMAD/NF-1 DNA-binding domain factors;sequence=CGCGGCCGA
MA0671.1.10	dog	TFBS	TFBS	187	195	0.004803016770623	+	.	TF=NFIX;class=SMAD/NF-1 DNA-binding domain factors;sequence=GCGGCCGAC
MA0671.1.11	dog	TFBS	TFBS	225	233	0.387354570510958	+	.	TF=NFIX;class=SMAD/NF-1 DNA-binding domain factors;sequence=GGAGCCGGC
MA0671.1.12	dog	TFBS	TFBS	264	272	1.10676749505721	+	.	TF=NFIX;class=SMAD/NF-1 DNA-binding domain factors;sequence=GCTGCCGGC
MA0671.1.13	dog	TFBS	TFBS	268	276	-0.112358551054378	+	.	TF=NFIX;class=SMAD/NF-1 DNA-binding domain factors;sequence=CCGGCCCTG
MA0671.1.14	dog	TFBS	TFBS	275	283	3.55661526294858	+	.	TF=NFIX;class=SMAD/NF-1 DNA-binding domain factors;sequence=TGCGCCCGC
MA0671.1.15	dog	TFBS	TFBS	279	287	4.3773526090304	+	.	TF=NFIX;class=SMAD/NF-1 DNA-binding domain factors;sequence=CCCGCCCAG
MA0671.1.16	dog	TFBS	TFBS	346	354	4.34499378114124	+	.	TF=NFIX;class=SMAD/NF-1 DNA-binding domain factors;sequence=GGCGGCAGC
MA0671.1.17	dog	TFBS	TFBS	350	358	-0.0171867909467522	+	.	TF=NFIX;class=SMAD/NF-1 DNA-binding domain factors;sequence=GCAGCCCCG
MA0671.1.18	dog	TFBS	TFBS	361	369	0.0514278145181279	+	.	TF=NFIX;class=SMAD/NF-1 DNA-binding domain factors;sequence=CGCGCCGGA
MA0671.1.19	dog	TFBS	TFBS	367	375	2.17569509678789	+	.	TF=NFIX;class=SMAD/NF-1 DNA-binding domain factors;sequence=GGAGGCATG
MA0671.1.20	dog	TFBS	TFBS	380	388	1.37883296631842	+	.	TF=NFIX;class=SMAD/NF-1 DNA-binding domain factors;sequence=GCTGCCCCA
MA0671.1.21	dog	TFBS	TFBS	382	390	-0.0256328530755425	+	.	TF=NFIX;class=SMAD/NF-1 DNA-binding domain factors;sequence=TGCCCCAGC
MA0671.1.22	dog	TFBS	TFBS	406	414	0.698097601758448	+	.	TF=NFIX;class=SMAD/NF-1 DNA-binding domain factors;sequence=TACGCCCTG
MA0671.1.23	dog	TFBS	TFBS	82	90	-0.122214445442857	-	.	TF=NFIX;class=SMAD/NF-1 DNA-binding domain factors;sequence=TGCTCCCGG
MA0671.1.24	dog	TFBS	TFBS	98	106	0.169032389968258	-	.	TF=NFIX;class=SMAD/NF-1 DNA-binding domain factors;sequence=GGCGCCGGC
MA0671.1.25	dog	TFBS	TFBS	117	125	0.169032389968258	-	.	TF=NFIX;class=SMAD/NF-1 DNA-binding domain factors;sequence=GGCGCCGGC
MA0671.1.26	dog	TFBS	TFBS	125	133	3.53007993043774	-	.	TF=NFIX;class=SMAD/NF-1 DNA-binding domain factors;sequence=GACTCCAGG
MA0671.1.27	dog	TFBS	TFBS	151	159	0.46372191375562	-	.	TF=NFIX;class=SMAD/NF-1 DNA-binding domain factors;sequence=GGCGGCCGC
MA0671.1.28	dog	TFBS	TFBS	187	195	0.0311771060984185	-	.	TF=NFIX;class=SMAD/NF-1 DNA-binding domain factors;sequence=GTCGGCCGC
MA0671.1.29	dog	TFBS	TFBS	222	230	1.47749308906611	-	.	TF=NFIX;class=SMAD/NF-1 DNA-binding domain factors;sequence=GGCTCCCAC
MA0671.1.30	dog	TFBS	TFBS	228	236	0.169032389968258	-	.	TF=NFIX;class=SMAD/NF-1 DNA-binding domain factors;sequence=GGCGCCGGC
MA0671.1.31	dog	TFBS	TFBS	242	250	0.990665437147207	-	.	TF=NFIX;class=SMAD/NF-1 DNA-binding domain factors;sequence=AGAGCCCTT
MA0671.1.32	dog	TFBS	TFBS	264	272	3.52155458446675	-	.	TF=NFIX;class=SMAD/NF-1 DNA-binding domain factors;sequence=GCCGGCAGC
MA0671.1.33	dog	TFBS	TFBS	356	364	3.82776235624306	-	.	TF=NFIX;class=SMAD/NF-1 DNA-binding domain factors;sequence=CGCGCCCGG
MA0671.1.34	dog	TFBS	TFBS	372	380	1.61210121085736	-	.	TF=NFIX;class=SMAD/NF-1 DNA-binding domain factors;sequence=CGCTCCATG
MA0671.1.35	dog	TFBS	TFBS	380	388	3.3892548503672	-	.	TF=NFIX;class=SMAD/NF-1 DNA-binding domain factors;sequence=TGGGGCAGC
MA0671.1.36	hom	TFBS	TFBS	24	32	1.42490027160509	+	.	TF=NFIX;class=SMAD/NF-1 DNA-binding domain factors;sequence=CGCGCCCTG
MA0671.1.37	hom	TFBS	TFBS	41	49	2.29050353358359	+	.	TF=NFIX;class=SMAD/NF-1 DNA-binding domain factors;sequence=CCGGCCCGG
MA0671.1.38	hom	TFBS	TFBS	61	69	0.387354570510958	+	.	TF=NFIX;class=SMAD/NF-1 DNA-binding domain factors;sequence=GGAGCCGGC
MA0671.1.39	hom	TFBS	TFBS	61	69	0.387354570510958	+	.	TF=NFIX;class=SMAD/NF-1 DNA-binding domain factors;sequence=GGAGCCGGC
MA0671.1.40	hom	TFBS	TFBS	76	84	0.601916793948547	+	.	TF=NFIX;class=SMAD/NF-1 DNA-binding domain factors;sequence=CGCGCCCCG
MA0671.1.41	hom	TFBS	TFBS	87	95	0.978368895184374	+	.	TF=NFIX;class=SMAD/NF-1 DNA-binding domain factors;sequence=GTCGCCCTG
MA0671.1.42	hom	TFBS	TFBS	107	115	6.47708274241073	+	.	TF=NFIX;class=SMAD/NF-1 DNA-binding domain factors;sequence=GATGCCCAG
MA0671.1.43	hom	TFBS	TFBS	117	125	0.477708482519134	+	.	TF=NFIX;class=SMAD/NF-1 DNA-binding domain factors;sequence=CGCGGCCGC
MA0671.1.44	hom	TFBS	TFBS	153	161	1.46324091421475	+	.	TF=NFIX;class=SMAD/NF-1 DNA-binding domain factors;sequence=TGCGGCCAA
MA0671.1.45	hom	TFBS	TFBS	154	162	7.5155770619256	+	.	TF=NFIX;class=SMAD/NF-1 DNA-binding domain factors;sequence=GCGGCCAAC
MA0671.1.46	hom	TFBS	TFBS	189	197	0.387354570510958	+	.	TF=NFIX;class=SMAD/NF-1 DNA-binding domain factors;sequence=GGAGCCGGC
MA0671.1.47	hom	TFBS	TFBS	228	236	1.10676749505721	+	.	TF=NFIX;class=SMAD/NF-1 DNA-binding domain factors;sequence=GCTGCCGGC
MA0671.1.48	hom	TFBS	TFBS	232	240	-0.112358551054378	+	.	TF=NFIX;class=SMAD/NF-1 DNA-binding domain factors;sequence=CCGGCCCTG
MA0671.1.49	hom	TFBS	TFBS	243	251	6.13852691079382	+	.	TF=NFIX;class=SMAD/NF-1 DNA-binding domain factors;sequence=CCTGCCCAG
MA0671.1.50	hom	TFBS	TFBS	243	251	6.13852691079382	+	.	TF=NFIX;class=SMAD/NF-1 DNA-binding domain factors;sequence=CCTGCCCAG
MA0671.1.51	hom	TFBS	TFBS	340	348	-0.0171867909467522	+	.	TF=NFIX;class=SMAD/NF-1 DNA-binding domain factors;sequence=GCAGCCCCG
MA0671.1.52	hom	TFBS	TFBS	340	348	-0.0171867909467522	+	.	TF=NFIX;class=SMAD/NF-1 DNA-binding domain factors;sequence=GCAGCCCCG
MA0671.1.53	hom	TFBS	TFBS	353	361	7.56220185967311	+	.	TF=NFIX;class=SMAD/NF-1 DNA-binding domain factors;sequence=CGCGCCAGA
MA0671.1.54	hom	TFBS	TFBS	359	367	2.04167950472392	+	.	TF=NFIX;class=SMAD/NF-1 DNA-binding domain factors;sequence=AGAGGCATG
MA0671.1.55	hom	TFBS	TFBS	372	380	1.37883296631842	+	.	TF=NFIX;class=SMAD/NF-1 DNA-binding domain factors;sequence=GCTGCCCCA
MA0671.1.56	hom	TFBS	TFBS	374	382	-0.0256328530755425	+	.	TF=NFIX;class=SMAD/NF-1 DNA-binding domain factors;sequence=TGCCCCAGC
MA0671.1.57	hom	TFBS	TFBS	398	406	0.698097601758448	+	.	TF=NFIX;class=SMAD/NF-1 DNA-binding domain factors;sequence=TACGCCCTG
MA0671.1.58	hom	TFBS	TFBS	46	54	1.07142653319865	-	.	TF=NFIX;class=SMAD/NF-1 DNA-binding domain factors;sequence=CCTTCCCGG
MA0671.1.59	hom	TFBS	TFBS	64	72	0.169032389968258	-	.	TF=NFIX;class=SMAD/NF-1 DNA-binding domain factors;sequence=GGCGCCGGC
MA0671.1.60	hom	TFBS	TFBS	92	100	3.28816062564868	-	.	TF=NFIX;class=SMAD/NF-1 DNA-binding domain factors;sequence=TACTCCAGG
MA0671.1.61	hom	TFBS	TFBS	92	100	3.28816062564868	-	.	TF=NFIX;class=SMAD/NF-1 DNA-binding domain factors;sequence=TACTCCAGG
MA0671.1.62	hom	TFBS	TFBS	118	126	0.46372191375562	-	.	TF=NFIX;class=SMAD/NF-1 DNA-binding domain factors;sequence=GGCGGCCGC
MA0671.1.63	hom	TFBS	TFBS	154	162	1.79235140786185	-	.	TF=NFIX;class=SMAD/NF-1 DNA-binding domain factors;sequence=GTTGGCCGC
MA0671.1.64	hom	TFBS	TFBS	186	194	1.47749308906611	-	.	TF=NFIX;class=SMAD/NF-1 DNA-binding domain factors;sequence=GGCTCCCAC
MA0671.1.65	hom	TFBS	TFBS	192	200	0.0350167979042837	-	.	TF=NFIX;class=SMAD/NF-1 DNA-binding domain factors;sequence=AGCGCCGGC
MA0671.1.66	hom	TFBS	TFBS	206	214	0.990665437147207	-	.	TF=NFIX;class=SMAD/NF-1 DNA-binding domain factors;sequence=AGAGCCCTT
MA0671.1.67	hom	TFBS	TFBS	228	236	3.52155458446675	-	.	TF=NFIX;class=SMAD/NF-1 DNA-binding domain factors;sequence=GCCGGCAGC
MA0671.1.68	hom	TFBS	TFBS	346	354	3.82776235624306	-	.	TF=NFIX;class=SMAD/NF-1 DNA-binding domain factors;sequence=CGCGCCCGG
MA0671.1.69	hom	TFBS	TFBS	364	372	1.61210121085736	-	.	TF=NFIX;class=SMAD/NF-1 DNA-binding domain factors;sequence=CGCTCCATG
MA0671.1.70	hom	TFBS	TFBS	372	380	3.3892548503672	-	.	TF=NFIX;class=SMAD/NF-1 DNA-binding domain factors;sequence=TGGGGCAGC
MA0672.1.1	dog	TFBS	TFBS	245	254	-1.43460588393977	+	.	TF=NKX2-3;class=Homeo domain factors;sequence=GGCTCTCCCG
MA0672.1.2	dog	TFBS	TFBS	321	330	-0.416151942242649	+	.	TF=NKX2-3;class=Homeo domain factors;sequence=TGCTCTCCTC
MA0672.1.3	dog	TFBS	TFBS	399	408	-2.5611908006514	+	.	TF=NKX2-3;class=Homeo domain factors;sequence=CACCCTCTAC
MA0672.1.4	dog	TFBS	TFBS	5	14	-2.66799847254887	-	.	TF=NKX2-3;class=Homeo domain factors;sequence=CGCCCTCCCC
MA0672.1.5	dog	TFBS	TFBS	239	248	2.34485279155423	-	.	TF=NKX2-3;class=Homeo domain factors;sequence=AGCCCTTCGC
MA0672.1.6	dog	TFBS	TFBS	315	324	4.60500916237469	-	.	TF=NKX2-3;class=Homeo domain factors;sequence=AGCACTCCCC
MA0672.1.7	hom	TFBS	TFBS	209	218	-1.43460588393977	+	.	TF=NKX2-3;class=Homeo domain factors;sequence=GGCTCTCCCG
MA0672.1.8	hom	TFBS	TFBS	310	319	-0.416151942242649	+	.	TF=NKX2-3;class=Homeo domain factors;sequence=TGCTCTCCTC
MA0672.1.9	hom	TFBS	TFBS	391	400	-2.5611908006514	+	.	TF=NKX2-3;class=Homeo domain factors;sequence=CACCCTCTAC
MA0672.1.10	hom	TFBS	TFBS	5	14	-1.31871161269775	-	.	TF=NKX2-3;class=Homeo domain factors;sequence=CGCTCTCCCC
MA0672.1.11	hom	TFBS	TFBS	203	212	2.34485279155423	-	.	TF=NKX2-3;class=Homeo domain factors;sequence=AGCCCTTCGC
MA0672.1.12	hom	TFBS	TFBS	304	313	-3.18833188140954	-	.	TF=NKX2-3;class=Homeo domain factors;sequence=AGCACGCCGA
MA0673.1.1	dog	TFBS	TFBS	104	112	-4.60475035192022	+	.	TF=NKX2-8;class=Homeo domain factors;sequence=GCCCCCCGC
MA0673.1.2	dog	TFBS	TFBS	105	113	-2.58983737738117	+	.	TF=NKX2-8;class=Homeo domain factors;sequence=CCCCCCGCG
MA0673.1.3	dog	TFBS	TFBS	206	214	-3.1960734042984	+	.	TF=NKX2-8;class=Homeo domain factors;sequence=CCTCCCGCC
MA0673.1.4	dog	TFBS	TFBS	246	254	2.52690902814972	+	.	TF=NKX2-8;class=Homeo domain factors;sequence=GCTCTCCCG
MA0673.1.5	dog	TFBS	TFBS	322	330	3.37486400967876	+	.	TF=NKX2-8;class=Homeo domain factors;sequence=GCTCTCCTC
MA0673.1.6	dog	TFBS	TFBS	325	333	1.58929852121574	+	.	TF=NKX2-8;class=Homeo domain factors;sequence=CTCCTCGGG
MA0673.1.7	dog	TFBS	TFBS	400	408	1.9551549696012	+	.	TF=NKX2-8;class=Homeo domain factors;sequence=ACCCTCTAC
MA0673.1.8	dog	TFBS	TFBS	402	410	-5.05210561164422	+	.	TF=NKX2-8;class=Homeo domain factors;sequence=CCTCTACGC
MA0673.1.9	dog	TFBS	TFBS	3	11	-2.86611428722188	-	.	TF=NKX2-8;class=Homeo domain factors;sequence=CCTCCCCTC
MA0673.1.10	dog	TFBS	TFBS	5	13	2.3315617712606	-	.	TF=NKX2-8;class=Homeo domain factors;sequence=GCCCTCCCC
MA0673.1.11	dog	TFBS	TFBS	81	89	-3.49061558867542	-	.	TF=NKX2-8;class=Homeo domain factors;sequence=GCTCCCGGG
MA0673.1.12	dog	TFBS	TFBS	90	98	0.296202823339073	-	.	TF=NKX2-8;class=Homeo domain factors;sequence=CTCCTCGCT
MA0673.1.13	dog	TFBS	TFBS	91	99	-3.38902219618659	-	.	TF=NKX2-8;class=Homeo domain factors;sequence=GCTCCTCGC
MA0673.1.14	dog	TFBS	TFBS	221	229	-4.81000408716008	-	.	TF=NKX2-8;class=Homeo domain factors;sequence=GCTCCCACC
MA0673.1.15	dog	TFBS	TFBS	238	246	-2.31681888297476	-	.	TF=NKX2-8;class=Homeo domain factors;sequence=CCCTTCGCG
MA0673.1.16	dog	TFBS	TFBS	239	247	3.36922608930766	-	.	TF=NKX2-8;class=Homeo domain factors;sequence=GCCCTTCGC
MA0673.1.17	dog	TFBS	TFBS	289	297	-2.56726749042849	-	.	TF=NKX2-8;class=Homeo domain factors;sequence=TCACCCGCG
MA0673.1.18	dog	TFBS	TFBS	305	313	2.34884519046311	-	.	TF=NKX2-8;class=Homeo domain factors;sequence=GCCCTCCGG
MA0673.1.19	dog	TFBS	TFBS	313	321	-4.95922691012947	-	.	TF=NKX2-8;class=Homeo domain factors;sequence=ACTCCCCGG
MA0673.1.20	dog	TFBS	TFBS	315	323	6.1780968747975	-	.	TF=NKX2-8;class=Homeo domain factors;sequence=GCACTCCCC
MA0673.1.21	dog	TFBS	TFBS	328	336	-3.1769030007448	-	.	TF=NKX2-8;class=Homeo domain factors;sequence=TCCCCCGAG
MA0673.1.22	dog	TFBS	TFBS	390	398	-5.13710009804187	-	.	TF=NKX2-8;class=Homeo domain factors;sequence=ACCCCCAGG
MA0673.1.23	hom	TFBS	TFBS	71	79	-2.79528176239523	+	.	TF=NKX2-8;class=Homeo domain factors;sequence=CCTCCCGCG
MA0673.1.24	hom	TFBS	TFBS	71	79	-2.79528176239523	+	.	TF=NKX2-8;class=Homeo domain factors;sequence=CCTCCCGCG
MA0673.1.25	hom	TFBS	TFBS	169	177	-2.55411674930743	+	.	TF=NKX2-8;class=Homeo domain factors;sequence=GCCTTTCTT
MA0673.1.26	hom	TFBS	TFBS	210	218	2.52690902814972	+	.	TF=NKX2-8;class=Homeo domain factors;sequence=GCTCTCCCG
MA0673.1.27	hom	TFBS	TFBS	311	319	3.37486400967876	+	.	TF=NKX2-8;class=Homeo domain factors;sequence=GCTCTCCTC
MA0673.1.28	hom	TFBS	TFBS	314	322	0.67051101486004	+	.	TF=NKX2-8;class=Homeo domain factors;sequence=CTCCTCCGG
MA0673.1.29	hom	TFBS	TFBS	392	400	1.9551549696012	+	.	TF=NKX2-8;class=Homeo domain factors;sequence=ACCCTCTAC
MA0673.1.30	hom	TFBS	TFBS	394	402	-5.05210561164422	+	.	TF=NKX2-8;class=Homeo domain factors;sequence=CCTCTACGC
MA0673.1.31	hom	TFBS	TFBS	5	13	2.12611738624655	-	.	TF=NKX2-8;class=Homeo domain factors;sequence=GCTCTCCCC
MA0673.1.32	hom	TFBS	TFBS	5	13	2.12611738624655	-	.	TF=NKX2-8;class=Homeo domain factors;sequence=GCTCTCCCC
MA0673.1.33	hom	TFBS	TFBS	47	55	-3.54743199290999	-	.	TF=NKX2-8;class=Homeo domain factors;sequence=GCCTTCCCG
MA0673.1.34	hom	TFBS	TFBS	56	64	0.296202823339073	-	.	TF=NKX2-8;class=Homeo domain factors;sequence=CTCCTCGCT
MA0673.1.35	hom	TFBS	TFBS	57	65	-3.38902219618659	-	.	TF=NKX2-8;class=Homeo domain factors;sequence=GCTCCTCGC
MA0673.1.36	hom	TFBS	TFBS	185	193	-4.81000408716008	-	.	TF=NKX2-8;class=Homeo domain factors;sequence=GCTCCCACC
MA0673.1.37	hom	TFBS	TFBS	202	210	-2.31681888297476	-	.	TF=NKX2-8;class=Homeo domain factors;sequence=CCCTTCGCG
MA0673.1.38	hom	TFBS	TFBS	203	211	3.36922608930766	-	.	TF=NKX2-8;class=Homeo domain factors;sequence=GCCCTTCGC
MA0673.1.39	hom	TFBS	TFBS	253	261	0.669632102792093	-	.	TF=NKX2-8;class=Homeo domain factors;sequence=TCACCCGAG
MA0673.1.40	hom	TFBS	TFBS	269	277	-1.36873880755562	-	.	TF=NKX2-8;class=Homeo domain factors;sequence=TCTCTCCGG
MA0673.1.41	hom	TFBS	TFBS	278	286	-4.02589487233045	-	.	TF=NKX2-8;class=Homeo domain factors;sequence=GCTCCCCCG
MA0673.1.42	hom	TFBS	TFBS	278	286	-4.02589487233045	-	.	TF=NKX2-8;class=Homeo domain factors;sequence=GCTCCCCCG
MA0673.1.43	hom	TFBS	TFBS	318	326	-4.97460981313081	-	.	TF=NKX2-8;class=Homeo domain factors;sequence=GTCCCCGGA
MA0673.1.44	hom	TFBS	TFBS	382	390	-3.71592755729419	-	.	TF=NKX2-8;class=Homeo domain factors;sequence=ACCCCTAGG
MA0685.1.1	dog	TFBS	TFBS	17	33	3.63778884355636	+	.	TF=SP4;class=C2H2 zinc finger factors;sequence=TCGGCCCCGCGCCCCGC
MA0685.1.2	dog	TFBS	TFBS	24	40	-2.60822585687859	+	.	TF=SP4;class=C2H2 zinc finger factors;sequence=CGCGCCCCGCGCCCGCG
MA0685.1.3	hom	TFBS	TFBS	17	33	-1.2035121434985	+	.	TF=SP4;class=C2H2 zinc finger factors;sequence=TCGTCCACGCGCCCTGC
MA0685.1.4	hom	TFBS	TFBS	17	33	-1.2035121434985	+	.	TF=SP4;class=C2H2 zinc finger factors;sequence=TCGTCCACGCGCCCTGC
MA0686.1.1	dog	TFBS	TFBS	168	178	-2.16094692599737	-	.	TF=SPDEF;class=Tryptophan cluster factors;sequence=CGCCGGGTCTA
MA0686.1.2	dog	TFBS	TFBS	406	416	-1.69919554437459	-	.	TF=SPDEF;class=Tryptophan cluster factors;sequence=ACCAGGGCGTA
MA0686.1.3	hom	TFBS	TFBS	135	145	3.36305168221681	-	.	TF=SPDEF;class=Tryptophan cluster factors;sequence=TCCCGGGTCTA
MA0686.1.4	hom	TFBS	TFBS	398	408	-1.69919554437459	-	.	TF=SPDEF;class=Tryptophan cluster factors;sequence=ACCAGGGCGTA
MA0090.2.1	dog	TFBS	TFBS	204	213	2.28870446321498	+	.	TF=TEAD1;class=TEA domain factors;sequence=CGCCTCCCGC
MA0090.2.2	dog	TFBS	TFBS	321	330	0.0067333149755342	+	.	TF=TEAD1;class=TEA domain factors;sequence=TGCTCTCCTC
MA0090.2.3	dog	TFBS	TFBS	399	408	0.716045029147146	+	.	TF=TEAD1;class=TEA domain factors;sequence=CACCCTCTAC
MA0090.2.4	hom	TFBS	TFBS	168	177	2.31099541438828	+	.	TF=TEAD1;class=TEA domain factors;sequence=TGCCTTTCTT
MA0090.2.5	hom	TFBS	TFBS	310	319	0.0067333149755342	+	.	TF=TEAD1;class=TEA domain factors;sequence=TGCTCTCCTC
MA0090.2.6	hom	TFBS	TFBS	391	400	0.716045029147146	+	.	TF=TEAD1;class=TEA domain factors;sequence=CACCCTCTAC
MA0692.1.1	dog	TFBS	TFBS	20	29	1.94684957792892	+	.	TF=TFEB;class=Basic helix-loop-helix factors (bHLH);sequence=GCCCCGCGCC
MA0692.1.2	dog	TFBS	TFBS	27	36	1.94684957792892	+	.	TF=TFEB;class=Basic helix-loop-helix factors (bHLH);sequence=GCCCCGCGCC
MA0692.1.3	dog	TFBS	TFBS	106	115	0.675895254550731	+	.	TF=TFEB;class=Basic helix-loop-helix factors (bHLH);sequence=CCCCCGCGCC
MA0692.1.4	dog	TFBS	TFBS	257	266	4.85486268130277	+	.	TF=TFEB;class=Basic helix-loop-helix factors (bHLH);sequence=GCCTCATGCT
MA0692.1.5	dog	TFBS	TFBS	193	202	3.04175661520549	-	.	TF=TFEB;class=Basic helix-loop-helix factors (bHLH);sequence=CGCACGGGTC
MA0692.1.6	dog	TFBS	TFBS	257	266	3.51173042387027	-	.	TF=TFEB;class=Basic helix-loop-helix factors (bHLH);sequence=AGCATGAGGC
MA0692.1.7	hom	TFBS	TFBS	20	29	3.42621129525558	+	.	TF=TFEB;class=Basic helix-loop-helix factors (bHLH);sequence=TCCACGCGCC
MA0692.1.8	hom	TFBS	TFBS	20	29	3.42621129525558	+	.	TF=TFEB;class=Basic helix-loop-helix factors (bHLH);sequence=TCCACGCGCC
MA0692.1.9	hom	TFBS	TFBS	72	81	1.49602817749971	+	.	TF=TFEB;class=Basic helix-loop-helix factors (bHLH);sequence=CTCCCGCGCC
MA0692.1.10	hom	TFBS	TFBS	221	230	4.00099679543904	+	.	TF=TFEB;class=Basic helix-loop-helix factors (bHLH);sequence=GGCTCATGCT
MA0692.1.11	hom	TFBS	TFBS	160	169	1.81951947722288	-	.	TF=TFEB;class=Basic helix-loop-helix factors (bHLH);sequence=CACACAAGTT
MA0692.1.12	hom	TFBS	TFBS	221	230	4.93686380088463	-	.	TF=TFEB;class=Basic helix-loop-helix factors (bHLH);sequence=AGCATGAGCC
MA0694.1.1	dog	TFBS	TFBS	218	229	6.45561743068647	-	.	TF=ZBTB7B;class=C2H2 zinc finger factors;sequence=GCTCCCACCGGG
MA0694.1.2	hom	TFBS	TFBS	182	193	6.45561743068647	-	.	TF=ZBTB7B;class=C2H2 zinc finger factors;sequence=GCTCCCACCGGG
MA0695.1.1	dog	TFBS	TFBS	102	113	10.7851525488984	+	.	TF=ZBTB7C;class=C2H2 zinc finger factors;sequence=GCGCCCCCCGCG
MA0695.1.2	dog	TFBS	TFBS	111	122	5.60981142348799	+	.	TF=ZBTB7C;class=C2H2 zinc finger factors;sequence=GCGCCCGCCGGC
MA0695.1.3	dog	TFBS	TFBS	218	229	8.99038169180559	-	.	TF=ZBTB7C;class=C2H2 zinc finger factors;sequence=GCTCCCACCGGG
MA0695.1.4	dog	TFBS	TFBS	328	339	8.76376434680964	-	.	TF=ZBTB7C;class=C2H2 zinc finger factors;sequence=GCGTCCCCCGAG
MA0695.1.5	dog	TFBS	TFBS	390	401	7.87362405115431	-	.	TF=ZBTB7C;class=C2H2 zinc finger factors;sequence=GTGACCCCCAGG
MA0695.1.6	hom	TFBS	TFBS	68	79	4.62116631813931	+	.	TF=ZBTB7C;class=C2H2 zinc finger factors;sequence=GCGCCTCCCGCG
MA0695.1.7	hom	TFBS	TFBS	68	79	4.62116631813931	+	.	TF=ZBTB7C;class=C2H2 zinc finger factors;sequence=GCGCCTCCCGCG
MA0695.1.8	hom	TFBS	TFBS	182	193	8.99038169180559	-	.	TF=ZBTB7C;class=C2H2 zinc finger factors;sequence=GCTCCCACCGGG
MA0695.1.9	hom	TFBS	TFBS	317	328	4.5321800378997	-	.	TF=ZBTB7C;class=C2H2 zinc finger factors;sequence=GCGTCCCCGGAG
MA0695.1.10	hom	TFBS	TFBS	382	393	4.37687432414587	-	.	TF=ZBTB7C;class=C2H2 zinc finger factors;sequence=GTGACCCCTAGG
MA0696.1.1	dog	TFBS	TFBS	66	79	-2.82842777050968	+	.	TF=ZIC1;class=C2H2 zinc finger factors;sequence=CGCCCCGCGCCGCC
MA0696.1.2	dog	TFBS	TFBS	103	116	-0.15820898005677	+	.	TF=ZIC1;class=C2H2 zinc finger factors;sequence=CGCCCCCCGCGCCC
MA0696.1.3	dog	TFBS	TFBS	120	133	-2.0411878025883	+	.	TF=ZIC1;class=C2H2 zinc finger factors;sequence=GGCGCCCTGGAGTC
MA0696.1.4	dog	TFBS	TFBS	208	221	-2.33986327264088	+	.	TF=ZIC1;class=C2H2 zinc finger factors;sequence=TCCCGCCCGCCCCG
MA0696.1.5	dog	TFBS	TFBS	213	226	1.87648130961672	+	.	TF=ZIC1;class=C2H2 zinc finger factors;sequence=CCCGCCCCGGTGGG
MA0696.1.6	dog	TFBS	TFBS	87	100	-0.00710889077609522	-	.	TF=ZIC1;class=C2H2 zinc finger factors;sequence=GGCTCCTCGCTGCT
MA0696.1.7	hom	TFBS	TFBS	24	37	-2.10656395036747	+	.	TF=ZIC1;class=C2H2 zinc finger factors;sequence=CGCGCCCTGCGCCG
MA0696.1.8	hom	TFBS	TFBS	76	89	4.23816413887832	+	.	TF=ZIC1;class=C2H2 zinc finger factors;sequence=CGCGCCCCGCGGTC
MA0696.1.9	hom	TFBS	TFBS	76	89	4.23816413887832	+	.	TF=ZIC1;class=C2H2 zinc finger factors;sequence=CGCGCCCCGCGGTC
MA0696.1.10	hom	TFBS	TFBS	177	190	3.06394194385875	+	.	TF=ZIC1;class=C2H2 zinc finger factors;sequence=TCCGCCCCGGTGGG
MA0696.1.11	hom	TFBS	TFBS	177	190	3.06394194385875	+	.	TF=ZIC1;class=C2H2 zinc finger factors;sequence=TCCGCCCCGGTGGG
MA0696.1.12	hom	TFBS	TFBS	53	66	-2.39633269826118	-	.	TF=ZIC1;class=C2H2 zinc finger factors;sequence=GGCTCCTCGCTGCC
MA0697.1.1	dog	TFBS	TFBS	213	227	5.51678785785469	+	.	TF=ZIC3;class=C2H2 zinc finger factors;sequence=CCCGCCCCGGTGGGA
MA0697.1.2	hom	TFBS	TFBS	177	191	5.97987253154064	+	.	TF=ZIC3;class=C2H2 zinc finger factors;sequence=TCCGCCCCGGTGGGA
MA0699.1.1	dog	TFBS	TFBS	162	171	3.6153626314553	+	.	TF=LBX2;class=Homeo domain factors;sequence=CCCCAGTAGA
MA0699.1.2	hom	TFBS	TFBS	129	138	3.6153626314553	+	.	TF=LBX2;class=Homeo domain factors;sequence=CCCCAGTAGA
MA0710.1.1	dog	TFBS	TFBS	258	267	-3.82276254131875	-	.	TF=NOTO;class=Homeo domain factors;sequence=CAGCATGAGG
MA0710.1.2	hom	TFBS	TFBS	222	231	-3.33345397406808	-	.	TF=NOTO;class=Homeo domain factors;sequence=CAGCATGAGC
MA0711.1.1	dog	TFBS	TFBS	294	301	1.53401530885348	+	.	TF=OTX1;class=Homeo domain factors;sequence=GTGAGCCG
MA0711.1.2	dog	TFBS	TFBS	256	263	-2.9343713694856	-	.	TF=OTX1;class=Homeo domain factors;sequence=ATGAGGCG
MA0711.1.3	hom	TFBS	TFBS	258	265	1.53401530885348	+	.	TF=OTX1;class=Homeo domain factors;sequence=GTGAGCCG
MA0711.1.4	hom	TFBS	TFBS	220	227	2.21781500374554	-	.	TF=OTX1;class=Homeo domain factors;sequence=ATGAGCCG
MA0712.1.1	dog	TFBS	TFBS	294	301	-0.0339128977770216	+	.	TF=OTX2;class=Homeo domain factors;sequence=GTGAGCCG
MA0712.1.2	hom	TFBS	TFBS	258	265	-0.0339128977770216	+	.	TF=OTX2;class=Homeo domain factors;sequence=GTGAGCCG
MA0719.1.1	dog	TFBS	TFBS	94	101	3.88790232555827	+	.	TF=RHOXF1;class=Homeo domain factors;sequence=AGGAGCCG
MA0719.1.2	dog	TFBS	TFBS	168	175	-7.66879742475533	+	.	TF=RHOXF1;class=Homeo domain factors;sequence=TAGACCCG
MA0719.1.3	dog	TFBS	TFBS	198	205	-8.13286260235778	+	.	TF=RHOXF1;class=Homeo domain factors;sequence=GTGCGCCG
MA0719.1.4	dog	TFBS	TFBS	224	231	3.09053581235383	+	.	TF=RHOXF1;class=Homeo domain factors;sequence=GGGAGCCG
MA0719.1.5	dog	TFBS	TFBS	274	281	-6.91582969048655	+	.	TF=RHOXF1;class=Homeo domain factors;sequence=CTGCGCCC
MA0719.1.6	dog	TFBS	TFBS	294	301	7.60324860422996	+	.	TF=RHOXF1;class=Homeo domain factors;sequence=GTGAGCCG
MA0719.1.7	dog	TFBS	TFBS	320	327	-8.63044481714175	+	.	TF=RHOXF1;class=Homeo domain factors;sequence=GTGCTCTC
MA0719.1.8	dog	TFBS	TFBS	405	412	-6.87089216783927	+	.	TF=RHOXF1;class=Homeo domain factors;sequence=CTACGCCC
MA0719.1.9	dog	TFBS	TFBS	13	20	-7.62160602500519	-	.	TF=RHOXF1;class=Homeo domain factors;sequence=CCGAGCCG
MA0719.1.10	dog	TFBS	TFBS	177	184	-6.56255911733946	-	.	TF=RHOXF1;class=Homeo domain factors;sequence=CTGCTCCG
MA0719.1.11	dog	TFBS	TFBS	244	251	6.36509396441566	-	.	TF=RHOXF1;class=Homeo domain factors;sequence=GAGAGCCC
MA0719.1.12	dog	TFBS	TFBS	256	263	-7.33549608915335	-	.	TF=RHOXF1;class=Homeo domain factors;sequence=ATGAGGCG
MA0719.1.13	dog	TFBS	TFBS	394	401	-5.80251830700109	-	.	TF=RHOXF1;class=Homeo domain factors;sequence=GTGACCCC
MA0719.1.14	hom	TFBS	TFBS	60	67	3.88790232555827	+	.	TF=RHOXF1;class=Homeo domain factors;sequence=AGGAGCCG
MA0719.1.15	hom	TFBS	TFBS	135	142	-7.66879742475533	+	.	TF=RHOXF1;class=Homeo domain factors;sequence=TAGACCCG
MA0719.1.16	hom	TFBS	TFBS	165	172	-8.12877988562246	+	.	TF=RHOXF1;class=Homeo domain factors;sequence=GTGTGCCT
MA0719.1.17	hom	TFBS	TFBS	188	195	3.09053581235383	+	.	TF=RHOXF1;class=Homeo domain factors;sequence=GGGAGCCG
MA0719.1.18	hom	TFBS	TFBS	238	245	-7.61752330826988	+	.	TF=RHOXF1;class=Homeo domain factors;sequence=CTGCGCCT
MA0719.1.19	hom	TFBS	TFBS	258	265	7.60324860422996	+	.	TF=RHOXF1;class=Homeo domain factors;sequence=GTGAGCCG
MA0719.1.20	hom	TFBS	TFBS	309	316	-8.63044481714175	+	.	TF=RHOXF1;class=Homeo domain factors;sequence=GTGCTCTC
MA0719.1.21	hom	TFBS	TFBS	397	404	-6.87089216783927	+	.	TF=RHOXF1;class=Homeo domain factors;sequence=CTACGCCC
MA0719.1.22	hom	TFBS	TFBS	13	20	-7.33549608915334	-	.	TF=RHOXF1;class=Homeo domain factors;sequence=ACGAGCCG
MA0719.1.23	hom	TFBS	TFBS	147	154	-8.4574698522898	-	.	TF=RHOXF1;class=Homeo domain factors;sequence=CAACTCCT
MA0719.1.24	hom	TFBS	TFBS	208	215	6.36509396441566	-	.	TF=RHOXF1;class=Homeo domain factors;sequence=GAGAGCCC
MA0719.1.25	hom	TFBS	TFBS	220	227	8.40061511743441	-	.	TF=RHOXF1;class=Homeo domain factors;sequence=ATGAGCCG
MA0719.1.26	hom	TFBS	TFBS	386	393	-5.80251830700109	-	.	TF=RHOXF1;class=Homeo domain factors;sequence=GTGACCCC
MA0017.2.1	dog	TFBS	TFBS	392	404	6.92087578370835	+	.	TF=NR2F1;class=Nuclear receptors with C4 zinc fingers;sequence=TGGGGGTCACCCT
MA0017.2.2	hom	TFBS	TFBS	384	396	9.57643411781594	+	.	TF=NR2F1;class=Nuclear receptors with C4 zinc fingers;sequence=TAGGGGTCACCCT
MA0472.2.1	dog	TFBS	TFBS	17	27	4.50610456432096	+	.	TF=EGR2;class=C2H2 zinc finger factors;sequence=TCGGCCCCGCG
MA0472.2.2	dog	TFBS	TFBS	30	40	6.0363754012125	+	.	TF=EGR2;class=C2H2 zinc finger factors;sequence=CCGCGCCCGCG
MA0472.2.3	dog	TFBS	TFBS	72	82	2.81173898587008	+	.	TF=EGR2;class=C2H2 zinc finger factors;sequence=GCGCCGCCGCC
MA0472.2.4	dog	TFBS	TFBS	109	119	4.2501515056334	+	.	TF=EGR2;class=C2H2 zinc finger factors;sequence=CCGCGCCCGCC
MA0472.2.5	dog	TFBS	TFBS	149	159	-1.01418055313141	+	.	TF=EGR2;class=C2H2 zinc finger factors;sequence=CCGCGGCCGCC
MA0472.2.6	dog	TFBS	TFBS	214	224	-0.552102668677037	+	.	TF=EGR2;class=C2H2 zinc finger factors;sequence=CCGCCCCGGTG
MA0472.2.7	dog	TFBS	TFBS	252	262	-1.3859651166217	+	.	TF=EGR2;class=C2H2 zinc finger factors;sequence=CCGGCGCCTCA
MA0472.2.8	dog	TFBS	TFBS	268	278	0.678586082439253	+	.	TF=EGR2;class=C2H2 zinc finger factors;sequence=CCGGCCCTGCG
MA0472.2.9	dog	TFBS	TFBS	274	284	-0.155245744189344	+	.	TF=EGR2;class=C2H2 zinc finger factors;sequence=CTGCGCCCGCC
MA0472.2.10	dog	TFBS	TFBS	299	309	5.68799270626383	+	.	TF=EGR2;class=C2H2 zinc finger factors;sequence=CCGCCTCCGGA
MA0472.2.11	dog	TFBS	TFBS	336	346	5.82503365445328	+	.	TF=EGR2;class=C2H2 zinc finger factors;sequence=ACGCGGACGCG
MA0472.2.12	dog	TFBS	TFBS	92	102	-0.201557788509348	-	.	TF=EGR2;class=C2H2 zinc finger factors;sequence=CCGGCTCCTCG
MA0472.2.13	dog	TFBS	TFBS	311	321	-1.85685342116533	-	.	TF=EGR2;class=C2H2 zinc finger factors;sequence=ACTCCCCGGCC
MA0472.2.14	dog	TFBS	TFBS	311	321	-1.85685342116533	-	.	TF=EGR2;class=C2H2 zinc finger factors;sequence=ACTCCCCGGCC
MA0472.2.15	dog	TFBS	TFBS	311	321	-1.85685342116533	-	.	TF=EGR2;class=C2H2 zinc finger factors;sequence=ACTCCCCGGCC
MA0472.2.16	dog	TFBS	TFBS	337	347	3.63132605654917	-	.	TF=EGR2;class=C2H2 zinc finger factors;sequence=CCGCGTCCGCG
MA0472.2.17	hom	TFBS	TFBS	17	27	9.0029096473301	+	.	TF=EGR2;class=C2H2 zinc finger factors;sequence=TCGTCCACGCG
MA0472.2.18	hom	TFBS	TFBS	32	42	2.81173898587008	+	.	TF=EGR2;class=C2H2 zinc finger factors;sequence=GCGCCGCCGCC
MA0472.2.19	hom	TFBS	TFBS	35	45	-0.632389289405836	+	.	TF=EGR2;class=C2H2 zinc finger factors;sequence=CCGCCGCCGGC
MA0472.2.20	hom	TFBS	TFBS	71	81	4.78391405973002	+	.	TF=EGR2;class=C2H2 zinc finger factors;sequence=CCTCCCGCGCC
MA0472.2.21	hom	TFBS	TFBS	116	126	-1.01418055313141	+	.	TF=EGR2;class=C2H2 zinc finger factors;sequence=CCGCGGCCGCC
MA0472.2.22	hom	TFBS	TFBS	178	188	-0.552102668677037	+	.	TF=EGR2;class=C2H2 zinc finger factors;sequence=CCGCCCCGGTG
MA0472.2.23	hom	TFBS	TFBS	220	230	-2.0816943451816	+	.	TF=EGR2;class=C2H2 zinc finger factors;sequence=CGGCTCATGCT
MA0472.2.24	hom	TFBS	TFBS	232	242	0.678586082439253	+	.	TF=EGR2;class=C2H2 zinc finger factors;sequence=CCGGCCCTGCG
MA0472.2.25	hom	TFBS	TFBS	232	242	0.678586082439253	+	.	TF=EGR2;class=C2H2 zinc finger factors;sequence=CCGGCCCTGCG
MA0472.2.26	hom	TFBS	TFBS	263	273	5.68799270626383	+	.	TF=EGR2;class=C2H2 zinc finger factors;sequence=CCGCCTCCGGA
MA0472.2.27	hom	TFBS	TFBS	319	329	-0.89400908582293	+	.	TF=EGR2;class=C2H2 zinc finger factors;sequence=CCGGGGACGCG
MA0472.2.28	hom	TFBS	TFBS	58	68	-0.201557788509348	-	.	TF=EGR2;class=C2H2 zinc finger factors;sequence=CCGGCTCCTCG
MA0472.2.29	hom	TFBS	TFBS	276	286	0.223909822297813	-	.	TF=EGR2;class=C2H2 zinc finger factors;sequence=GCTCCCCCGTC
MA0472.2.30	hom	TFBS	TFBS	286	296	4.59796288144919	-	.	TF=EGR2;class=C2H2 zinc finger factors;sequence=GCGCCGCCGCG
MA0472.2.31	hom	TFBS	TFBS	297	307	-1.93702108780019	-	.	TF=EGR2;class=C2H2 zinc finger factors;sequence=CCGAGCCCGCG
MA0472.2.32	hom	TFBS	TFBS	318	328	-0.494763683532653	-	.	TF=EGR2;class=C2H2 zinc finger factors;sequence=GCGTCCCCGGA
MA0732.1.1	dog	TFBS	TFBS	103	117	1.44055422324701	+	.	TF=EGR3;class=C2H2 zinc finger factors;sequence=CGCCCCCCGCGCCCG
MA0732.1.2	dog	TFBS	TFBS	113	127	1.22221123218058	+	.	TF=EGR3;class=C2H2 zinc finger factors;sequence=GCCCGCCGGCGCCCT
MA0732.1.3	dog	TFBS	TFBS	309	323	1.18530071710138	-	.	TF=EGR3;class=C2H2 zinc finger factors;sequence=GCACTCCCCGGCCCT
MA0732.1.4	hom	TFBS	TFBS	69	83	2.19820112345002	+	.	TF=EGR3;class=C2H2 zinc finger factors;sequence=CGCCTCCCGCGCCCC
MA0732.1.5	hom	TFBS	TFBS	69	83	2.19820112345002	+	.	TF=EGR3;class=C2H2 zinc finger factors;sequence=CGCCTCCCGCGCCCC
MA0732.1.6	hom	TFBS	TFBS	284	298	1.96789615401642	-	.	TF=EGR3;class=C2H2 zinc finger factors;sequence=CGGCGCCGCCGCGCT
MA0736.1.1	dog	TFBS	TFBS	103	116	9.47686911631571	+	.	TF=GLIS2;class=C2H2 zinc finger factors;sequence=CGCCCCCCGCGCCC
MA0736.1.2	hom	TFBS	TFBS	69	82	3.23564122966486	+	.	TF=GLIS2;class=C2H2 zinc finger factors;sequence=CGCCTCCCGCGCCC
MA0738.1.1	dog	TFBS	TFBS	25	33	4.07805212477381	+	.	TF=HIC2;class=C2H2 zinc finger factors;sequence=GCGCCCCGC
MA0738.1.2	dog	TFBS	TFBS	104	112	0.290499784638762	+	.	TF=HIC2;class=C2H2 zinc finger factors;sequence=GCCCCCCGC
MA0738.1.3	dog	TFBS	TFBS	105	113	-1.34384289633743	+	.	TF=HIC2;class=C2H2 zinc finger factors;sequence=CCCCCCGCG
MA0738.1.4	dog	TFBS	TFBS	111	119	5.76990551460688	+	.	TF=HIC2;class=C2H2 zinc finger factors;sequence=GCGCCCGCC
MA0738.1.5	dog	TFBS	TFBS	121	129	2.45606316782129	+	.	TF=HIC2;class=C2H2 zinc finger factors;sequence=GCGCCCTGG
MA0738.1.6	dog	TFBS	TFBS	141	149	4.26767949042842	+	.	TF=HIC2;class=C2H2 zinc finger factors;sequence=ACGCCCCGC
MA0738.1.7	dog	TFBS	TFBS	206	214	-1.78107365159948	+	.	TF=HIC2;class=C2H2 zinc finger factors;sequence=CCTCCCGCC
MA0738.1.8	dog	TFBS	TFBS	210	218	3.23458476106643	+	.	TF=HIC2;class=C2H2 zinc finger factors;sequence=CCGCCCGCC
MA0738.1.9	dog	TFBS	TFBS	214	222	0.751856053964552	+	.	TF=HIC2;class=C2H2 zinc finger factors;sequence=CCGCCCCGG
MA0738.1.10	dog	TFBS	TFBS	276	284	5.76990551460688	+	.	TF=HIC2;class=C2H2 zinc finger factors;sequence=GCGCCCGCC
MA0738.1.11	dog	TFBS	TFBS	280	288	3.35443272362327	+	.	TF=HIC2;class=C2H2 zinc finger factors;sequence=CCGCCCAGC
MA0738.1.12	dog	TFBS	TFBS	320	328	3.09219092964037	+	.	TF=HIC2;class=C2H2 zinc finger factors;sequence=GTGCTCTCC
MA0738.1.13	dog	TFBS	TFBS	381	389	5.45122632613699	+	.	TF=HIC2;class=C2H2 zinc finger factors;sequence=CTGCCCCAG
MA0738.1.14	dog	TFBS	TFBS	383	391	0.75824685454549	+	.	TF=HIC2;class=C2H2 zinc finger factors;sequence=GCCCCAGCC
MA0738.1.15	dog	TFBS	TFBS	407	415	2.6456905334759	+	.	TF=HIC2;class=C2H2 zinc finger factors;sequence=ACGCCCTGG
MA0738.1.16	dog	TFBS	TFBS	2	10	3.13776530722287	-	.	TF=HIC2;class=C2H2 zinc finger factors;sequence=CTCCCCTCC
MA0738.1.17	dog	TFBS	TFBS	7	15	1.54217366489321	-	.	TF=HIC2;class=C2H2 zinc finger factors;sequence=CCGCCCTCC
MA0738.1.18	dog	TFBS	TFBS	81	89	-0.86718414867137	-	.	TF=HIC2;class=C2H2 zinc finger factors;sequence=GCTCCCGGG
MA0738.1.19	dog	TFBS	TFBS	83	91	0.597108498514814	-	.	TF=HIC2;class=C2H2 zinc finger factors;sequence=CTGCTCCCG
MA0738.1.20	dog	TFBS	TFBS	90	98	-1.84730584117806	-	.	TF=HIC2;class=C2H2 zinc finger factors;sequence=CTCCTCGCT
MA0738.1.21	dog	TFBS	TFBS	124	132	-1.9016631029431	-	.	TF=HIC2;class=C2H2 zinc finger factors;sequence=ACTCCAGGG
MA0738.1.22	dog	TFBS	TFBS	220	228	1.95389730971144	-	.	TF=HIC2;class=C2H2 zinc finger factors;sequence=CTCCCACCG
MA0738.1.23	dog	TFBS	TFBS	221	229	1.7046509978414	-	.	TF=HIC2;class=C2H2 zinc finger factors;sequence=GCTCCCACC
MA0738.1.24	dog	TFBS	TFBS	312	320	3.99962047005253	-	.	TF=HIC2;class=C2H2 zinc finger factors;sequence=CTCCCCGGC
MA0738.1.25	dog	TFBS	TFBS	312	320	3.99962047005253	-	.	TF=HIC2;class=C2H2 zinc finger factors;sequence=CTCCCCGGC
MA0738.1.26	dog	TFBS	TFBS	312	320	3.99962047005253	-	.	TF=HIC2;class=C2H2 zinc finger factors;sequence=CTCCCCGGC
MA0738.1.27	dog	TFBS	TFBS	313	321	-1.53885423950627	-	.	TF=HIC2;class=C2H2 zinc finger factors;sequence=ACTCCCCGG
MA0738.1.28	dog	TFBS	TFBS	313	321	-1.53885423950627	-	.	TF=HIC2;class=C2H2 zinc finger factors;sequence=ACTCCCCGG
MA0738.1.29	dog	TFBS	TFBS	313	321	-1.53885423950627	-	.	TF=HIC2;class=C2H2 zinc finger factors;sequence=ACTCCCCGG
MA0738.1.30	dog	TFBS	TFBS	329	337	4.48548918400832	-	.	TF=HIC2;class=C2H2 zinc finger factors;sequence=GTCCCCCGA
MA0738.1.31	dog	TFBS	TFBS	355	363	4.14847426399453	-	.	TF=HIC2;class=C2H2 zinc finger factors;sequence=GCGCCCGGG
MA0738.1.32	dog	TFBS	TFBS	390	398	1.50095318541449	-	.	TF=HIC2;class=C2H2 zinc finger factors;sequence=ACCCCCAGG
MA0738.1.33	dog	TFBS	TFBS	393	401	2.57183219882271	-	.	TF=HIC2;class=C2H2 zinc finger factors;sequence=GTGACCCCC
MA0738.1.34	hom	TFBS	TFBS	25	33	3.2469384850901	+	.	TF=HIC2;class=C2H2 zinc finger factors;sequence=GCGCCCTGC
MA0738.1.35	hom	TFBS	TFBS	77	85	4.07805212477381	+	.	TF=HIC2;class=C2H2 zinc finger factors;sequence=GCGCCCCGC
MA0738.1.36	hom	TFBS	TFBS	77	85	4.07805212477381	+	.	TF=HIC2;class=C2H2 zinc finger factors;sequence=GCGCCCCGC
MA0738.1.37	hom	TFBS	TFBS	77	85	4.07805212477381	+	.	TF=HIC2;class=C2H2 zinc finger factors;sequence=GCGCCCCGC
MA0738.1.38	hom	TFBS	TFBS	88	96	-0.181619303348839	+	.	TF=HIC2;class=C2H2 zinc finger factors;sequence=TCGCCCTGG
MA0738.1.39	hom	TFBS	TFBS	108	116	11.4625248252831	+	.	TF=HIC2;class=C2H2 zinc finger factors;sequence=ATGCCCAGC
MA0738.1.40	hom	TFBS	TFBS	178	186	0.751856053964552	+	.	TF=HIC2;class=C2H2 zinc finger factors;sequence=CCGCCCCGG
MA0738.1.41	hom	TFBS	TFBS	178	186	0.751856053964552	+	.	TF=HIC2;class=C2H2 zinc finger factors;sequence=CCGCCCCGG
MA0738.1.42	hom	TFBS	TFBS	178	186	0.751856053964552	+	.	TF=HIC2;class=C2H2 zinc finger factors;sequence=CCGCCCCGG
MA0738.1.43	hom	TFBS	TFBS	244	252	8.73757670608799	+	.	TF=HIC2;class=C2H2 zinc finger factors;sequence=CTGCCCAGC
MA0738.1.44	hom	TFBS	TFBS	244	252	8.73757670608799	+	.	TF=HIC2;class=C2H2 zinc finger factors;sequence=CTGCCCAGC
MA0738.1.45	hom	TFBS	TFBS	309	317	3.09219092964037	+	.	TF=HIC2;class=C2H2 zinc finger factors;sequence=GTGCTCTCC
MA0738.1.46	hom	TFBS	TFBS	373	381	5.45122632613699	+	.	TF=HIC2;class=C2H2 zinc finger factors;sequence=CTGCCCCAG
MA0738.1.47	hom	TFBS	TFBS	375	383	0.75824685454549	+	.	TF=HIC2;class=C2H2 zinc finger factors;sequence=GCCCCAGCC
MA0738.1.48	hom	TFBS	TFBS	399	407	2.6456905334759	+	.	TF=HIC2;class=C2H2 zinc finger factors;sequence=ACGCCCTGG
MA0738.1.49	hom	TFBS	TFBS	2	10	3.13776530722287	-	.	TF=HIC2;class=C2H2 zinc finger factors;sequence=CTCCCCTCC
MA0738.1.50	hom	TFBS	TFBS	2	10	3.13776530722287	-	.	TF=HIC2;class=C2H2 zinc finger factors;sequence=CTCCCCTCC
MA0738.1.51	hom	TFBS	TFBS	45	53	1.98063908025289	-	.	TF=HIC2;class=C2H2 zinc finger factors;sequence=CTTCCCGGG
MA0738.1.52	hom	TFBS	TFBS	45	53	1.98063908025289	-	.	TF=HIC2;class=C2H2 zinc finger factors;sequence=CTTCCCGGG
MA0738.1.53	hom	TFBS	TFBS	56	64	-1.84730584117806	-	.	TF=HIC2;class=C2H2 zinc finger factors;sequence=CTCCTCGCT
MA0738.1.54	hom	TFBS	TFBS	91	99	-1.9016631029431	-	.	TF=HIC2;class=C2H2 zinc finger factors;sequence=ACTCCAGGG
MA0738.1.55	hom	TFBS	TFBS	184	192	1.95389730971144	-	.	TF=HIC2;class=C2H2 zinc finger factors;sequence=CTCCCACCG
MA0738.1.56	hom	TFBS	TFBS	185	193	1.7046509978414	-	.	TF=HIC2;class=C2H2 zinc finger factors;sequence=GCTCCCACC
MA0738.1.57	hom	TFBS	TFBS	277	285	2.8292882402469	-	.	TF=HIC2;class=C2H2 zinc finger factors;sequence=CTCCCCCGT
MA0738.1.58	hom	TFBS	TFBS	278	286	-0.897925671817319	-	.	TF=HIC2;class=C2H2 zinc finger factors;sequence=GCTCCCCCG
MA0738.1.59	hom	TFBS	TFBS	280	288	-1.45983941314064	-	.	TF=HIC2;class=C2H2 zinc finger factors;sequence=GCGCTCCCC
MA0738.1.60	hom	TFBS	TFBS	277	285	2.8292882402469	-	.	TF=HIC2;class=C2H2 zinc finger factors;sequence=CTCCCCCGT
MA0738.1.61	hom	TFBS	TFBS	278	286	-0.897925671817319	-	.	TF=HIC2;class=C2H2 zinc finger factors;sequence=GCTCCCCCG
MA0738.1.62	hom	TFBS	TFBS	280	288	-1.45983941314064	-	.	TF=HIC2;class=C2H2 zinc finger factors;sequence=GCGCTCCCC
MA0738.1.63	hom	TFBS	TFBS	318	326	5.34678664049783	-	.	TF=HIC2;class=C2H2 zinc finger factors;sequence=GTCCCCGGA
MA0738.1.64	hom	TFBS	TFBS	345	353	4.14847426399453	-	.	TF=HIC2;class=C2H2 zinc finger factors;sequence=GCGCCCGGG
MA0738.1.65	hom	TFBS	TFBS	385	393	2.26279742550658	-	.	TF=HIC2;class=C2H2 zinc finger factors;sequence=GTGACCCCT
MA0738.1.66	hom	TFBS	TFBS	385	393	2.26279742550658	-	.	TF=HIC2;class=C2H2 zinc finger factors;sequence=GTGACCCCT
MA0740.1.1	dog	TFBS	TFBS	19	32	5.61645064542626	+	.	TF=KLF14;class=C2H2 zinc finger factors;sequence=GGCCCCGCGCCCCG
MA0740.1.2	dog	TFBS	TFBS	21	34	-0.357347135869389	+	.	TF=KLF14;class=C2H2 zinc finger factors;sequence=CCCCGCGCCCCGCG
MA0740.1.3	dog	TFBS	TFBS	26	39	1.95215358136879	+	.	TF=KLF14;class=C2H2 zinc finger factors;sequence=CGCCCCGCGCCCGC
MA0740.1.4	dog	TFBS	TFBS	98	111	1.10557107053806	+	.	TF=KLF14;class=C2H2 zinc finger factors;sequence=GCCGGCGCCCCCCG
MA0740.1.5	dog	TFBS	TFBS	4	17	0.243672743130844	-	.	TF=KLF14;class=C2H2 zinc finger factors;sequence=AGCCGCCCTCCCCT
MA0740.1.6	dog	TFBS	TFBS	6	19	0.0495611962376046	-	.	TF=KLF14;class=C2H2 zinc finger factors;sequence=CGAGCCGCCCTCCC
MA0740.1.7	hom	TFBS	TFBS	19	32	5.07321632282688	+	.	TF=KLF14;class=C2H2 zinc finger factors;sequence=GTCCACGCGCCCTG
MA0740.1.8	hom	TFBS	TFBS	19	32	5.07321632282688	+	.	TF=KLF14;class=C2H2 zinc finger factors;sequence=GTCCACGCGCCCTG
MA0740.1.9	hom	TFBS	TFBS	19	32	5.07321632282688	+	.	TF=KLF14;class=C2H2 zinc finger factors;sequence=GTCCACGCGCCCTG
MA0740.1.10	hom	TFBS	TFBS	73	86	1.33024644073417	+	.	TF=KLF14;class=C2H2 zinc finger factors;sequence=TCCCGCGCCCCGCG
MA0740.1.11	hom	TFBS	TFBS	4	17	0.0292290749098925	-	.	TF=KLF14;class=C2H2 zinc finger factors;sequence=AGCCGCTCTCCCCT
MA0740.1.12	hom	TFBS	TFBS	4	17	0.0292290749098925	-	.	TF=KLF14;class=C2H2 zinc finger factors;sequence=AGCCGCTCTCCCCT
MA0741.1.1	dog	TFBS	TFBS	20	30	8.99019303232822	+	.	TF=KLF16;class=C2H2 zinc finger factors;sequence=GCCCCGCGCCC
MA0741.1.2	dog	TFBS	TFBS	22	32	5.05948139720768	+	.	TF=KLF16;class=C2H2 zinc finger factors;sequence=CCCGCGCCCCG
MA0741.1.3	dog	TFBS	TFBS	27	37	8.99019303232822	+	.	TF=KLF16;class=C2H2 zinc finger factors;sequence=GCCCCGCGCCC
MA0741.1.4	dog	TFBS	TFBS	29	39	5.24258732897931	+	.	TF=KLF16;class=C2H2 zinc finger factors;sequence=CCCGCGCCCGC
MA0741.1.5	dog	TFBS	TFBS	99	109	3.15569671246699	+	.	TF=KLF16;class=C2H2 zinc finger factors;sequence=CCGGCGCCCCC
MA0741.1.6	dog	TFBS	TFBS	106	116	7.39931232623535	+	.	TF=KLF16;class=C2H2 zinc finger factors;sequence=CCCCCGCGCCC
MA0741.1.7	dog	TFBS	TFBS	108	118	5.24258732897931	+	.	TF=KLF16;class=C2H2 zinc finger factors;sequence=CCCGCGCCCGC
MA0741.1.8	dog	TFBS	TFBS	277	287	3.08891425239422	+	.	TF=KLF16;class=C2H2 zinc finger factors;sequence=CGCCCGCCCAG
MA0741.1.9	dog	TFBS	TFBS	296	306	3.69579522646958	+	.	TF=KLF16;class=C2H2 zinc finger factors;sequence=GAGCCGCCTCC
MA0741.1.10	dog	TFBS	TFBS	308	318	3.598458086942	-	.	TF=KLF16;class=C2H2 zinc finger factors;sequence=CCCCGGCCCTC
MA0741.1.11	dog	TFBS	TFBS	314	324	4.15028962681461	-	.	TF=KLF16;class=C2H2 zinc finger factors;sequence=AGCACTCCCCG
MA0741.1.12	dog	TFBS	TFBS	314	324	4.15028962681461	-	.	TF=KLF16;class=C2H2 zinc finger factors;sequence=AGCACTCCCCG
MA0741.1.13	dog	TFBS	TFBS	367	377	4.7373705790116	-	.	TF=KLF16;class=C2H2 zinc finger factors;sequence=TCCATGCCTCC
MA0741.1.14	hom	TFBS	TFBS	20	30	7.56189068603707	+	.	TF=KLF16;class=C2H2 zinc finger factors;sequence=TCCACGCGCCC
MA0741.1.15	hom	TFBS	TFBS	20	30	7.56189068603707	+	.	TF=KLF16;class=C2H2 zinc finger factors;sequence=TCCACGCGCCC
MA0741.1.16	hom	TFBS	TFBS	20	30	7.56189068603707	+	.	TF=KLF16;class=C2H2 zinc finger factors;sequence=TCCACGCGCCC
MA0741.1.17	hom	TFBS	TFBS	20	30	7.56189068603707	+	.	TF=KLF16;class=C2H2 zinc finger factors;sequence=TCCACGCGCCC
MA0741.1.18	hom	TFBS	TFBS	72	82	3.60496357290556	+	.	TF=KLF16;class=C2H2 zinc finger factors;sequence=CTCCCGCGCCC
MA0741.1.19	hom	TFBS	TFBS	72	82	3.60496357290556	+	.	TF=KLF16;class=C2H2 zinc finger factors;sequence=CTCCCGCGCCC
MA0741.1.20	hom	TFBS	TFBS	74	84	5.05948139720768	+	.	TF=KLF16;class=C2H2 zinc finger factors;sequence=CCCGCGCCCCG
MA0741.1.21	hom	TFBS	TFBS	246	256	1.83263571978206	+	.	TF=KLF16;class=C2H2 zinc finger factors;sequence=GCCCAGCCTCG
MA0741.1.22	hom	TFBS	TFBS	260	270	3.69579522646958	+	.	TF=KLF16;class=C2H2 zinc finger factors;sequence=GAGCCGCCTCC
MA0741.1.23	hom	TFBS	TFBS	279	289	4.79449425611379	-	.	TF=KLF16;class=C2H2 zinc finger factors;sequence=CGCGCTCCCCC
MA0741.1.24	hom	TFBS	TFBS	279	289	4.79449425611379	-	.	TF=KLF16;class=C2H2 zinc finger factors;sequence=CGCGCTCCCCC
MA0741.1.25	hom	TFBS	TFBS	298	308	2.22741233514506	-	.	TF=KLF16;class=C2H2 zinc finger factors;sequence=GCCGAGCCCGC
MA0741.1.26	hom	TFBS	TFBS	359	369	2.61471665214785	-	.	TF=KLF16;class=C2H2 zinc finger factors;sequence=TCCATGCCTCT
MA0745.1.1	dog	TFBS	TFBS	193	201	0.502213780954904	+	.	TF=SNAI2;class=C2H2 zinc finger factors;sequence=GACCCGTGC
MA0745.1.2	dog	TFBS	TFBS	217	225	1.43538412988829	+	.	TF=SNAI2;class=C2H2 zinc finger factors;sequence=CCCCGGTGG
MA0745.1.3	dog	TFBS	TFBS	289	297	2.28848959155481	+	.	TF=SNAI2;class=C2H2 zinc finger factors;sequence=CGCGGGTGA
MA0745.1.4	dog	TFBS	TFBS	410	418	2.29152335866316	+	.	TF=SNAI2;class=C2H2 zinc finger factors;sequence=CCCTGGTGG
MA0745.1.5	dog	TFBS	TFBS	192	200	-0.566235435828617	-	.	TF=SNAI2;class=C2H2 zinc finger factors;sequence=CACGGGTCG
MA0745.1.6	dog	TFBS	TFBS	398	406	-0.867154397536694	-	.	TF=SNAI2;class=C2H2 zinc finger factors;sequence=AGAGGGTGA
MA0745.1.7	hom	TFBS	TFBS	160	168	2.8869010110017	+	.	TF=SNAI2;class=C2H2 zinc finger factors;sequence=AACTTGTGT
MA0745.1.8	hom	TFBS	TFBS	181	189	1.43538412988829	+	.	TF=SNAI2;class=C2H2 zinc finger factors;sequence=CCCCGGTGG
MA0745.1.9	hom	TFBS	TFBS	253	261	0.593516017109572	+	.	TF=SNAI2;class=C2H2 zinc finger factors;sequence=CTCGGGTGA
MA0745.1.10	hom	TFBS	TFBS	402	410	2.29152335866316	+	.	TF=SNAI2;class=C2H2 zinc finger factors;sequence=CCCTGGTGG
MA0745.1.11	hom	TFBS	TFBS	159	167	5.72323639902254	-	.	TF=SNAI2;class=C2H2 zinc finger factors;sequence=CACAAGTTG
MA0745.1.12	hom	TFBS	TFBS	390	398	-0.867154397536694	-	.	TF=SNAI2;class=C2H2 zinc finger factors;sequence=AGAGGGTGA
MA0746.1.1	dog	TFBS	TFBS	20	30	7.38696954498885	+	.	TF=SP3;class=C2H2 zinc finger factors;sequence=GCCCCGCGCCC
MA0746.1.2	dog	TFBS	TFBS	22	32	8.31928614377093	+	.	TF=SP3;class=C2H2 zinc finger factors;sequence=CCCGCGCCCCG
MA0746.1.3	dog	TFBS	TFBS	27	37	7.38696954498885	+	.	TF=SP3;class=C2H2 zinc finger factors;sequence=GCCCCGCGCCC
MA0746.1.4	dog	TFBS	TFBS	29	39	6.67584743281495	+	.	TF=SP3;class=C2H2 zinc finger factors;sequence=CCCGCGCCCGC
MA0746.1.5	dog	TFBS	TFBS	99	109	6.2225594043354	+	.	TF=SP3;class=C2H2 zinc finger factors;sequence=CCGGCGCCCCC
MA0746.1.6	dog	TFBS	TFBS	106	116	7.1435861282986	+	.	TF=SP3;class=C2H2 zinc finger factors;sequence=CCCCCGCGCCC
MA0746.1.7	dog	TFBS	TFBS	108	118	6.67584743281495	+	.	TF=SP3;class=C2H2 zinc finger factors;sequence=CCCGCGCCCGC
MA0746.1.8	dog	TFBS	TFBS	296	306	5.30968002923039	+	.	TF=SP3;class=C2H2 zinc finger factors;sequence=GAGCCGCCTCC
MA0746.1.9	dog	TFBS	TFBS	367	377	7.19591001644115	-	.	TF=SP3;class=C2H2 zinc finger factors;sequence=TCCATGCCTCC
MA0746.1.10	hom	TFBS	TFBS	20	30	7.40347267380079	+	.	TF=SP3;class=C2H2 zinc finger factors;sequence=TCCACGCGCCC
MA0746.1.11	hom	TFBS	TFBS	20	30	7.40347267380079	+	.	TF=SP3;class=C2H2 zinc finger factors;sequence=TCCACGCGCCC
MA0746.1.12	hom	TFBS	TFBS	20	30	7.40347267380079	+	.	TF=SP3;class=C2H2 zinc finger factors;sequence=TCCACGCGCCC
MA0746.1.13	hom	TFBS	TFBS	20	30	7.40347267380079	+	.	TF=SP3;class=C2H2 zinc finger factors;sequence=TCCACGCGCCC
MA0746.1.14	hom	TFBS	TFBS	74	84	8.31928614377093	+	.	TF=SP3;class=C2H2 zinc finger factors;sequence=CCCGCGCCCCG
MA0746.1.15	hom	TFBS	TFBS	74	84	8.31928614377093	+	.	TF=SP3;class=C2H2 zinc finger factors;sequence=CCCGCGCCCCG
MA0746.1.16	hom	TFBS	TFBS	74	84	8.31928614377093	+	.	TF=SP3;class=C2H2 zinc finger factors;sequence=CCCGCGCCCCG
MA0746.1.17	hom	TFBS	TFBS	260	270	5.30968002923039	+	.	TF=SP3;class=C2H2 zinc finger factors;sequence=GAGCCGCCTCC
MA0746.1.18	hom	TFBS	TFBS	359	369	5.86989418996694	-	.	TF=SP3;class=C2H2 zinc finger factors;sequence=TCCATGCCTCT
MA0747.1.1	dog	TFBS	TFBS	20	31	9.41928356670607	+	.	TF=SP8;class=C2H2 zinc finger factors;sequence=GCCCCGCGCCCC
MA0747.1.2	dog	TFBS	TFBS	22	33	5.83356513458648	+	.	TF=SP8;class=C2H2 zinc finger factors;sequence=CCCGCGCCCCGC
MA0747.1.3	dog	TFBS	TFBS	27	38	3.97634007085733	+	.	TF=SP8;class=C2H2 zinc finger factors;sequence=GCCCCGCGCCCG
MA0747.1.4	dog	TFBS	TFBS	104	115	3.61282251885201	+	.	TF=SP8;class=C2H2 zinc finger factors;sequence=GCCCCCCGCGCC
MA0747.1.5	dog	TFBS	TFBS	106	117	2.45277811480032	+	.	TF=SP8;class=C2H2 zinc finger factors;sequence=CCCCCGCGCCCG
MA0747.1.6	dog	TFBS	TFBS	108	119	5.17474308522296	+	.	TF=SP8;class=C2H2 zinc finger factors;sequence=CCCGCGCCCGCC
MA0747.1.7	hom	TFBS	TFBS	20	31	9.14011163420635	+	.	TF=SP8;class=C2H2 zinc finger factors;sequence=TCCACGCGCCCT
MA0747.1.8	hom	TFBS	TFBS	20	31	9.14011163420635	+	.	TF=SP8;class=C2H2 zinc finger factors;sequence=TCCACGCGCCCT
MA0747.1.9	hom	TFBS	TFBS	20	31	9.14011163420635	+	.	TF=SP8;class=C2H2 zinc finger factors;sequence=TCCACGCGCCCT
MA0747.1.10	hom	TFBS	TFBS	72	83	3.14338079059593	+	.	TF=SP8;class=C2H2 zinc finger factors;sequence=CTCCCGCGCCCC
MA0747.1.11	hom	TFBS	TFBS	72	83	3.14338079059593	+	.	TF=SP8;class=C2H2 zinc finger factors;sequence=CTCCCGCGCCCC
MA0747.1.12	hom	TFBS	TFBS	74	85	5.83356513458648	+	.	TF=SP8;class=C2H2 zinc finger factors;sequence=CCCGCGCCCCGC
MA0751.1.1	dog	TFBS	TFBS	64	78	4.02922566525375	+	.	TF=ZIC4;class=C2H2 zinc finger factors;sequence=CGCGCCCCGCGCCGC
MA0751.1.2	dog	TFBS	TFBS	103	117	3.52993832426674	+	.	TF=ZIC4;class=C2H2 zinc finger factors;sequence=CGCCCCCCGCGCCCG
MA0751.1.3	dog	TFBS	TFBS	120	134	6.38030831476792	+	.	TF=ZIC4;class=C2H2 zinc finger factors;sequence=GGCGCCCTGGAGTCC
MA0751.1.4	dog	TFBS	TFBS	213	227	7.94073499163471	+	.	TF=ZIC4;class=C2H2 zinc finger factors;sequence=CCCGCCCCGGTGGGA
MA0751.1.5	dog	TFBS	TFBS	297	311	2.92496791091163	+	.	TF=ZIC4;class=C2H2 zinc finger factors;sequence=AGCCGCCTCCGGAGG
MA0751.1.6	dog	TFBS	TFBS	86	100	5.42736668572608	-	.	TF=ZIC4;class=C2H2 zinc finger factors;sequence=GGCTCCTCGCTGCTC
MA0751.1.7	hom	TFBS	TFBS	24	38	2.9858618135129	+	.	TF=ZIC4;class=C2H2 zinc finger factors;sequence=CGCGCCCTGCGCCGC
MA0751.1.8	hom	TFBS	TFBS	76	90	7.55856416750301	+	.	TF=ZIC4;class=C2H2 zinc finger factors;sequence=CGCGCCCCGCGGTCG
MA0751.1.9	hom	TFBS	TFBS	76	90	7.55856416750301	+	.	TF=ZIC4;class=C2H2 zinc finger factors;sequence=CGCGCCCCGCGGTCG
MA0751.1.10	hom	TFBS	TFBS	177	191	8.95517896507398	+	.	TF=ZIC4;class=C2H2 zinc finger factors;sequence=TCCGCCCCGGTGGGA
MA0751.1.11	hom	TFBS	TFBS	261	275	4.50143144719571	+	.	TF=ZIC4;class=C2H2 zinc finger factors;sequence=AGCCGCCTCCGGAGA
MA0751.1.12	hom	TFBS	TFBS	52	66	3.65490380017219	-	.	TF=ZIC4;class=C2H2 zinc finger factors;sequence=GGCTCCTCGCTGCCT
MA0759.1.1	dog	TFBS	TFBS	263	272	4.02222488536862	-	.	TF=ELK3;class=Tryptophan cluster factors;sequence=GCCGGCAGCA
MA0759.1.2	hom	TFBS	TFBS	227	236	4.02222488536862	-	.	TF=ELK3;class=Tryptophan cluster factors;sequence=GCCGGCAGCA
MA0760.1.1	dog	TFBS	TFBS	263	272	5.36531755402606	-	.	TF=ERF;class=Tryptophan cluster factors;sequence=GCCGGCAGCA
MA0760.1.2	hom	TFBS	TFBS	227	236	5.36531755402606	-	.	TF=ERF;class=Tryptophan cluster factors;sequence=GCCGGCAGCA
MA0474.2.1	dog	TFBS	TFBS	136	145	0.696229265661927	+	.	TF=ERG;class=Tryptophan cluster factors;sequence=CGCGGACGCC
MA0474.2.2	dog	TFBS	TFBS	304	313	-0.20133006966293	+	.	TF=ERG;class=Tryptophan cluster factors;sequence=TCCGGAGGGC
MA0474.2.3	dog	TFBS	TFBS	263	272	3.18694768524097	-	.	TF=ERG;class=Tryptophan cluster factors;sequence=GCCGGCAGCA
MA0474.2.4	dog	TFBS	TFBS	300	309	2.55806758719868	-	.	TF=ERG;class=Tryptophan cluster factors;sequence=TCCGGAGGCG
MA0474.2.5	hom	TFBS	TFBS	103	112	3.83781206481994	+	.	TF=ERG;class=Tryptophan cluster factors;sequence=TTCGGATGCC
MA0474.2.6	hom	TFBS	TFBS	268	277	-0.702509964652108	+	.	TF=ERG;class=Tryptophan cluster factors;sequence=TCCGGAGAGA
MA0474.2.7	hom	TFBS	TFBS	227	236	3.18694768524097	-	.	TF=ERG;class=Tryptophan cluster factors;sequence=GCCGGCAGCA
MA0474.2.8	hom	TFBS	TFBS	264	273	2.55806758719868	-	.	TF=ERG;class=Tryptophan cluster factors;sequence=TCCGGAGGCG
MA0098.3.1	dog	TFBS	TFBS	304	313	0.621492170802284	+	.	TF=ETS1;class=Tryptophan cluster factors;sequence=TCCGGAGGGC
MA0098.3.2	dog	TFBS	TFBS	337	346	-0.560740507861226	+	.	TF=ETS1;class=Tryptophan cluster factors;sequence=CGCGGACGCG
MA0098.3.3	dog	TFBS	TFBS	300	309	4.57401556590767	-	.	TF=ETS1;class=Tryptophan cluster factors;sequence=TCCGGAGGCG
MA0098.3.4	hom	TFBS	TFBS	268	277	1.10320869995336	+	.	TF=ETS1;class=Tryptophan cluster factors;sequence=TCCGGAGAGA
MA0098.3.5	hom	TFBS	TFBS	330	339	-0.838831563429096	+	.	TF=ETS1;class=Tryptophan cluster factors;sequence=GGACGAAGCA
MA0098.3.6	hom	TFBS	TFBS	264	273	4.57401556590767	-	.	TF=ETS1;class=Tryptophan cluster factors;sequence=TCCGGAGGCG
MA0761.1.1	dog	TFBS	TFBS	136	145	2.57474765775491	+	.	TF=ETV1;class=Tryptophan cluster factors;sequence=CGCGGACGCC
MA0761.1.2	dog	TFBS	TFBS	304	313	2.2014968961676	+	.	TF=ETV1;class=Tryptophan cluster factors;sequence=TCCGGAGGGC
MA0761.1.3	dog	TFBS	TFBS	263	272	5.57836576431971	-	.	TF=ETV1;class=Tryptophan cluster factors;sequence=GCCGGCAGCA
MA0761.1.4	dog	TFBS	TFBS	300	309	5.00071313605463	-	.	TF=ETV1;class=Tryptophan cluster factors;sequence=TCCGGAGGCG
MA0761.1.5	hom	TFBS	TFBS	103	112	5.10914662688775	+	.	TF=ETV1;class=Tryptophan cluster factors;sequence=TTCGGATGCC
MA0761.1.6	hom	TFBS	TFBS	268	277	2.13478091892594	+	.	TF=ETV1;class=Tryptophan cluster factors;sequence=TCCGGAGAGA
MA0761.1.7	hom	TFBS	TFBS	227	236	5.57836576431971	-	.	TF=ETV1;class=Tryptophan cluster factors;sequence=GCCGGCAGCA
MA0761.1.8	hom	TFBS	TFBS	264	273	5.00071313605463	-	.	TF=ETV1;class=Tryptophan cluster factors;sequence=TCCGGAGGCG
MA0763.1.1	dog	TFBS	TFBS	263	272	5.61602409515761	-	.	TF=ETV3;class=Tryptophan cluster factors;sequence=GCCGGCAGCA
MA0763.1.2	hom	TFBS	TFBS	227	236	5.61602409515761	-	.	TF=ETV3;class=Tryptophan cluster factors;sequence=GCCGGCAGCA
MA0764.1.1	dog	TFBS	TFBS	81	90	2.85130681883302	+	.	TF=ETV4;class=Tryptophan cluster factors;sequence=CCCGGGAGCA
MA0764.1.2	dog	TFBS	TFBS	136	145	1.98446586371551	+	.	TF=ETV4;class=Tryptophan cluster factors;sequence=CGCGGACGCC
MA0764.1.3	dog	TFBS	TFBS	304	313	2.27962382303606	+	.	TF=ETV4;class=Tryptophan cluster factors;sequence=TCCGGAGGGC
MA0764.1.4	dog	TFBS	TFBS	247	256	1.87561452479707	-	.	TF=ETV4;class=Tryptophan cluster factors;sequence=GCCGGGAGAG
MA0764.1.5	dog	TFBS	TFBS	300	309	4.36258110816971	-	.	TF=ETV4;class=Tryptophan cluster factors;sequence=TCCGGAGGCG
MA0764.1.6	hom	TFBS	TFBS	46	55	1.01781143199896	+	.	TF=ETV4;class=Tryptophan cluster factors;sequence=CCGGGAAGGC
MA0764.1.7	hom	TFBS	TFBS	103	112	4.76607056921053	+	.	TF=ETV4;class=Tryptophan cluster factors;sequence=TTCGGATGCC
MA0764.1.8	hom	TFBS	TFBS	268	277	2.55999000807813	+	.	TF=ETV4;class=Tryptophan cluster factors;sequence=TCCGGAGAGA
MA0764.1.9	hom	TFBS	TFBS	211	220	1.87561452479707	-	.	TF=ETV4;class=Tryptophan cluster factors;sequence=GCCGGGAGAG
MA0764.1.10	hom	TFBS	TFBS	264	273	4.36258110816971	-	.	TF=ETV4;class=Tryptophan cluster factors;sequence=TCCGGAGGCG
MA0765.1.1	dog	TFBS	TFBS	81	90	2.81580536386233	+	.	TF=ETV5;class=Tryptophan cluster factors;sequence=CCCGGGAGCA
MA0765.1.2	dog	TFBS	TFBS	136	145	4.73860642038546	+	.	TF=ETV5;class=Tryptophan cluster factors;sequence=CGCGGACGCC
MA0765.1.3	dog	TFBS	TFBS	304	313	4.55597501440284	+	.	TF=ETV5;class=Tryptophan cluster factors;sequence=TCCGGAGGGC
MA0765.1.4	dog	TFBS	TFBS	247	256	2.10401752992635	-	.	TF=ETV5;class=Tryptophan cluster factors;sequence=GCCGGGAGAG
MA0765.1.5	dog	TFBS	TFBS	263	272	4.30239446139662	-	.	TF=ETV5;class=Tryptophan cluster factors;sequence=GCCGGCAGCA
MA0765.1.6	dog	TFBS	TFBS	300	309	6.69356260220333	-	.	TF=ETV5;class=Tryptophan cluster factors;sequence=TCCGGAGGCG
MA0765.1.7	hom	TFBS	TFBS	46	55	2.35024320833605	+	.	TF=ETV5;class=Tryptophan cluster factors;sequence=CCGGGAAGGC
MA0765.1.8	hom	TFBS	TFBS	103	112	8.01897760619789	+	.	TF=ETV5;class=Tryptophan cluster factors;sequence=TTCGGATGCC
MA0765.1.9	hom	TFBS	TFBS	268	277	3.39923430558645	+	.	TF=ETV5;class=Tryptophan cluster factors;sequence=TCCGGAGAGA
MA0765.1.10	hom	TFBS	TFBS	211	220	2.10401752992635	-	.	TF=ETV5;class=Tryptophan cluster factors;sequence=GCCGGGAGAG
MA0765.1.11	hom	TFBS	TFBS	227	236	4.30239446139662	-	.	TF=ETV5;class=Tryptophan cluster factors;sequence=GCCGGCAGCA
MA0765.1.12	hom	TFBS	TFBS	264	273	6.69356260220333	-	.	TF=ETV5;class=Tryptophan cluster factors;sequence=TCCGGAGGCG
MA0156.2.1	dog	TFBS	TFBS	136	145	0.434336262729303	+	.	TF=FEV;class=Tryptophan cluster factors;sequence=CGCGGACGCC
MA0156.2.2	dog	TFBS	TFBS	263	272	2.07594270036252	-	.	TF=FEV;class=Tryptophan cluster factors;sequence=GCCGGCAGCA
MA0156.2.3	dog	TFBS	TFBS	300	309	1.37068655855076	-	.	TF=FEV;class=Tryptophan cluster factors;sequence=TCCGGAGGCG
MA0156.2.4	hom	TFBS	TFBS	103	112	4.20876709329004	+	.	TF=FEV;class=Tryptophan cluster factors;sequence=TTCGGATGCC
MA0156.2.5	hom	TFBS	TFBS	227	236	2.07594270036252	-	.	TF=FEV;class=Tryptophan cluster factors;sequence=GCCGGCAGCA
MA0156.2.6	hom	TFBS	TFBS	264	273	1.37068655855076	-	.	TF=FEV;class=Tryptophan cluster factors;sequence=TCCGGAGGCG
MA0767.1.1	dog	TFBS	TFBS	390	399	5.56402418572971	+	.	TF=GCM2;class=GCM domain factors;sequence=CCTGGGGGTC
MA0767.1.2	dog	TFBS	TFBS	106	115	3.34124935073593	-	.	TF=GCM2;class=GCM domain factors;sequence=GGCGCGGGGG
MA0767.1.3	dog	TFBS	TFBS	112	121	3.02546900227999	-	.	TF=GCM2;class=GCM domain factors;sequence=CCGGCGGGCG
MA0767.1.4	hom	TFBS	TFBS	382	391	3.23749907673226	+	.	TF=GCM2;class=GCM domain factors;sequence=CCTAGGGGTC
MA0767.1.5	hom	TFBS	TFBS	72	81	3.35698227700053	-	.	TF=GCM2;class=GCM domain factors;sequence=GGCGCGGGAG
MA0767.1.6	hom	TFBS	TFBS	72	81	3.35698227700053	-	.	TF=GCM2;class=GCM domain factors;sequence=GGCGCGGGAG
MA0498.2.1	dog	TFBS	TFBS	72	78	-3.57739987231591	+	.	TF=MEIS1;class=Homeo domain factors;sequence=GCGCCGC
MA0498.2.2	dog	TFBS	TFBS	75	81	-2.62504919047676	+	.	TF=MEIS1;class=Homeo domain factors;sequence=CCGCCGC
MA0498.2.3	dog	TFBS	TFBS	96	102	-1.92558786763138	+	.	TF=MEIS1;class=Homeo domain factors;sequence=GAGCCGG
MA0498.2.4	dog	TFBS	TFBS	99	105	-4.73573070464809	+	.	TF=MEIS1;class=Homeo domain factors;sequence=CCGGCGC
MA0498.2.5	dog	TFBS	TFBS	138	144	1.29444260022078	+	.	TF=MEIS1;class=Homeo domain factors;sequence=CGGACGC
MA0498.2.6	dog	TFBS	TFBS	146	152	-2.62504919047676	+	.	TF=MEIS1;class=Homeo domain factors;sequence=CCGCCGC
MA0498.2.7	dog	TFBS	TFBS	152	158	-3.43767971808825	+	.	TF=MEIS1;class=Homeo domain factors;sequence=CGGCCGC
MA0498.2.8	dog	TFBS	TFBS	155	161	-1.61360300603758	+	.	TF=MEIS1;class=Homeo domain factors;sequence=CCGCCGG
MA0498.2.9	dog	TFBS	TFBS	161	167	-5.45645987628914	+	.	TF=MEIS1;class=Homeo domain factors;sequence=GCCCCAG
MA0498.2.10	dog	TFBS	TFBS	182	188	-1.98468337023142	+	.	TF=MEIS1;class=Homeo domain factors;sequence=CAGCCGC
MA0498.2.11	dog	TFBS	TFBS	188	194	-3.22508456005713	+	.	TF=MEIS1;class=Homeo domain factors;sequence=CGGCCGA
MA0498.2.12	dog	TFBS	TFBS	200	206	-3.57739987231591	+	.	TF=MEIS1;class=Homeo domain factors;sequence=GCGCCGC
MA0498.2.13	dog	TFBS	TFBS	203	209	-3.88751056933816	+	.	TF=MEIS1;class=Homeo domain factors;sequence=CCGCCTC
MA0498.2.14	dog	TFBS	TFBS	207	213	-4.78306827598615	+	.	TF=MEIS1;class=Homeo domain factors;sequence=CTCCCGC
MA0498.2.15	dog	TFBS	TFBS	226	232	-1.92558786763138	+	.	TF=MEIS1;class=Homeo domain factors;sequence=GAGCCGG
MA0498.2.16	dog	TFBS	TFBS	229	235	-4.73573070464809	+	.	TF=MEIS1;class=Homeo domain factors;sequence=CCGGCGC
MA0498.2.17	dog	TFBS	TFBS	232	238	-3.57739987231591	+	.	TF=MEIS1;class=Homeo domain factors;sequence=GCGCCGC
MA0498.2.18	dog	TFBS	TFBS	249	255	-3.77162209154697	+	.	TF=MEIS1;class=Homeo domain factors;sequence=CTCCCGG
MA0498.2.19	dog	TFBS	TFBS	252	258	-4.73573070464809	+	.	TF=MEIS1;class=Homeo domain factors;sequence=CCGGCGC
MA0498.2.20	dog	TFBS	TFBS	255	261	-4.83986125117731	+	.	TF=MEIS1;class=Homeo domain factors;sequence=GCGCCTC
MA0498.2.21	dog	TFBS	TFBS	262	268	-4.55990601856111	+	.	TF=MEIS1;class=Homeo domain factors;sequence=ATGCTGC
MA0498.2.22	dog	TFBS	TFBS	265	271	2.17713971422084	+	.	TF=MEIS1;class=Homeo domain factors;sequence=CTGCCGG
MA0498.2.23	dog	TFBS	TFBS	281	287	-5.3167397220615	+	.	TF=MEIS1;class=Homeo domain factors;sequence=CGCCCAG
MA0498.2.24	dog	TFBS	TFBS	285	291	-1.98468337023142	+	.	TF=MEIS1;class=Homeo domain factors;sequence=CAGCCGC
MA0498.2.25	dog	TFBS	TFBS	296	302	-2.93703405207056	+	.	TF=MEIS1;class=Homeo domain factors;sequence=GAGCCGC
MA0498.2.26	dog	TFBS	TFBS	299	305	-3.88751056933816	+	.	TF=MEIS1;class=Homeo domain factors;sequence=CCGCCTC
MA0498.2.27	dog	TFBS	TFBS	310	316	-3.37858421548823	+	.	TF=MEIS1;class=Homeo domain factors;sequence=GGGCCGG
MA0498.2.28	dog	TFBS	TFBS	333	339	0.342091918381627	+	.	TF=MEIS1;class=Homeo domain factors;sequence=GGGACGC
MA0498.2.29	dog	TFBS	TFBS	339	345	1.29444260022078	+	.	TF=MEIS1;class=Homeo domain factors;sequence=CGGACGC
MA0498.2.30	dog	TFBS	TFBS	344	350	-4.67663520204805	+	.	TF=MEIS1;class=Homeo domain factors;sequence=GCGGCGG
MA0498.2.31	dog	TFBS	TFBS	357	363	-5.54836123225959	+	.	TF=MEIS1;class=Homeo domain factors;sequence=CGGGCGC
MA0498.2.32	dog	TFBS	TFBS	362	368	-2.56595368787671	+	.	TF=MEIS1;class=Homeo domain factors;sequence=GCGCCGG
MA0498.2.33	dog	TFBS	TFBS	368	374	-1.96616097470103	+	.	TF=MEIS1;class=Homeo domain factors;sequence=GAGGCAT
MA0498.2.34	dog	TFBS	TFBS	383	389	-5.45645987628914	+	.	TF=MEIS1;class=Homeo domain factors;sequence=GCCCCAG
MA0498.2.35	dog	TFBS	TFBS	387	393	-2.23569856465366	+	.	TF=MEIS1;class=Homeo domain factors;sequence=CAGCCTG
MA0498.2.36	dog	TFBS	TFBS	12	18	-2.93703405207057	-	.	TF=MEIS1;class=Homeo domain factors;sequence=GAGCCGC
MA0498.2.37	dog	TFBS	TFBS	17	23	-4.17743524189628	-	.	TF=MEIS1;class=Homeo domain factors;sequence=GGGCCGA
MA0498.2.38	dog	TFBS	TFBS	72	78	-5.68808138648724	-	.	TF=MEIS1;class=Homeo domain factors;sequence=GCGGCGC
MA0498.2.39	dog	TFBS	TFBS	75	81	-4.67663520204806	-	.	TF=MEIS1;class=Homeo domain factors;sequence=GCGGCGG
MA0498.2.40	dog	TFBS	TFBS	78	84	-4.53691504782041	-	.	TF=MEIS1;class=Homeo domain factors;sequence=CGGGCGG
MA0498.2.41	dog	TFBS	TFBS	82	88	-3.77162209154697	-	.	TF=MEIS1;class=Homeo domain factors;sequence=CTCCCGG
MA0498.2.42	dog	TFBS	TFBS	99	105	-2.56595368787673	-	.	TF=MEIS1;class=Homeo domain factors;sequence=GCGCCGG
MA0498.2.43	dog	TFBS	TFBS	115	121	-3.72428452020893	-	.	TF=MEIS1;class=Homeo domain factors;sequence=CCGGCGG
MA0498.2.44	dog	TFBS	TFBS	118	124	-2.56595368787673	-	.	TF=MEIS1;class=Homeo domain factors;sequence=GCGCCGG
MA0498.2.45	dog	TFBS	TFBS	121	127	-5.21233714770113	-	.	TF=MEIS1;class=Homeo domain factors;sequence=AGGGCGC
MA0498.2.46	dog	TFBS	TFBS	146	152	-4.67663520204806	-	.	TF=MEIS1;class=Homeo domain factors;sequence=GCGGCGG
MA0498.2.47	dog	TFBS	TFBS	146	152	-4.67663520204806	-	.	TF=MEIS1;class=Homeo domain factors;sequence=GCGGCGG
MA0498.2.48	dog	TFBS	TFBS	151	157	-3.43767971808826	-	.	TF=MEIS1;class=Homeo domain factors;sequence=CGGCCGC
MA0498.2.49	dog	TFBS	TFBS	155	161	-3.72428452020893	-	.	TF=MEIS1;class=Homeo domain factors;sequence=CCGGCGG
MA0498.2.50	dog	TFBS	TFBS	158	164	-3.37858421548823	-	.	TF=MEIS1;class=Homeo domain factors;sequence=GGGCCGG
MA0498.2.51	dog	TFBS	TFBS	173	179	-1.61360300603758	-	.	TF=MEIS1;class=Homeo domain factors;sequence=CCGCCGG
MA0498.2.52	dog	TFBS	TFBS	187	193	-3.43767971808826	-	.	TF=MEIS1;class=Homeo domain factors;sequence=CGGCCGC
MA0498.2.53	dog	TFBS	TFBS	196	202	-3.64287302110785	-	.	TF=MEIS1;class=Homeo domain factors;sequence=CGCACGG
MA0498.2.54	dog	TFBS	TFBS	200	206	-5.68808138648724	-	.	TF=MEIS1;class=Homeo domain factors;sequence=GCGGCGC
MA0498.2.55	dog	TFBS	TFBS	200	206	-5.68808138648724	-	.	TF=MEIS1;class=Homeo domain factors;sequence=GCGGCGC
MA0498.2.56	dog	TFBS	TFBS	203	209	-4.03626938180273	-	.	TF=MEIS1;class=Homeo domain factors;sequence=GAGGCGG
MA0498.2.57	dog	TFBS	TFBS	210	216	-4.53691504782041	-	.	TF=MEIS1;class=Homeo domain factors;sequence=CGGGCGG
MA0498.2.58	dog	TFBS	TFBS	214	220	-5.48926572965956	-	.	TF=MEIS1;class=Homeo domain factors;sequence=GGGGCGG
MA0498.2.59	dog	TFBS	TFBS	222	228	-1.72481265863078	-	.	TF=MEIS1;class=Homeo domain factors;sequence=CTCCCAC
MA0498.2.60	dog	TFBS	TFBS	229	235	-2.56595368787673	-	.	TF=MEIS1;class=Homeo domain factors;sequence=GCGCCGG
MA0498.2.61	dog	TFBS	TFBS	232	238	-5.68808138648724	-	.	TF=MEIS1;class=Homeo domain factors;sequence=GCGGCGC
MA0498.2.62	dog	TFBS	TFBS	252	258	-2.56595368787673	-	.	TF=MEIS1;class=Homeo domain factors;sequence=GCGCCGG
MA0498.2.63	dog	TFBS	TFBS	255	261	-5.04771556624191	-	.	TF=MEIS1;class=Homeo domain factors;sequence=GAGGCGC
MA0498.2.64	dog	TFBS	TFBS	265	271	-0.66602890285354	-	.	TF=MEIS1;class=Homeo domain factors;sequence=CCGGCAG
MA0498.2.65	dog	TFBS	TFBS	268	274	-3.37858421548823	-	.	TF=MEIS1;class=Homeo domain factors;sequence=GGGCCGG
MA0498.2.66	dog	TFBS	TFBS	276	282	-5.54836123225959	-	.	TF=MEIS1;class=Homeo domain factors;sequence=CGGGCGC
MA0498.2.67	dog	TFBS	TFBS	280	286	-4.13005928588603	-	.	TF=MEIS1;class=Homeo domain factors;sequence=TGGGCGG
MA0498.2.68	dog	TFBS	TFBS	299	305	-4.03626938180273	-	.	TF=MEIS1;class=Homeo domain factors;sequence=GAGGCGG
MA0498.2.69	dog	TFBS	TFBS	318	324	-5.58075649984998	-	.	TF=MEIS1;class=Homeo domain factors;sequence=AGCACTC
MA0498.2.70	dog	TFBS	TFBS	318	324	-5.58075649984998	-	.	TF=MEIS1;class=Homeo domain factors;sequence=AGCACTC
MA0498.2.71	dog	TFBS	TFBS	318	324	-5.58075649984998	-	.	TF=MEIS1;class=Homeo domain factors;sequence=AGCACTC
MA0498.2.72	dog	TFBS	TFBS	318	324	-5.58075649984998	-	.	TF=MEIS1;class=Homeo domain factors;sequence=AGCACTC
MA0498.2.73	dog	TFBS	TFBS	318	324	-5.58075649984998	-	.	TF=MEIS1;class=Homeo domain factors;sequence=AGCACTC
MA0498.2.74	dog	TFBS	TFBS	344	350	-2.62504919047677	-	.	TF=MEIS1;class=Homeo domain factors;sequence=CCGCCGC
MA0498.2.75	dog	TFBS	TFBS	347	353	1.16569352978165	-	.	TF=MEIS1;class=Homeo domain factors;sequence=CTGCCGC
MA0498.2.76	dog	TFBS	TFBS	362	368	-4.73573070464811	-	.	TF=MEIS1;class=Homeo domain factors;sequence=CCGGCGC
MA0498.2.77	dog	TFBS	TFBS	368	374	0.239256235478692	-	.	TF=MEIS1;class=Homeo domain factors;sequence=ATGCCTC
MA0498.2.78	dog	TFBS	TFBS	381	387	-2.43101011230418	-	.	TF=MEIS1;class=Homeo domain factors;sequence=GGGGCAG
MA0498.2.79	dog	TFBS	TFBS	387	393	-4.34638007882498	-	.	TF=MEIS1;class=Homeo domain factors;sequence=CAGGCTG
MA0498.2.80	dog	TFBS	TFBS	391	397	-4.50410919445	-	.	TF=MEIS1;class=Homeo domain factors;sequence=CCCCCAG
MA0498.2.81	dog	TFBS	TFBS	407	413	-5.18903817351564	-	.	TF=MEIS1;class=Homeo domain factors;sequence=AGGGCGT
MA0498.2.82	hom	TFBS	TFBS	38	44	-1.61360300603758	+	.	TF=MEIS1;class=Homeo domain factors;sequence=CCGCCGG
MA0498.2.83	hom	TFBS	TFBS	38	44	-1.61360300603758	+	.	TF=MEIS1;class=Homeo domain factors;sequence=CCGCCGG
MA0498.2.84	hom	TFBS	TFBS	62	68	-1.92558786763138	+	.	TF=MEIS1;class=Homeo domain factors;sequence=GAGCCGG
MA0498.2.85	hom	TFBS	TFBS	65	71	-4.73573070464809	+	.	TF=MEIS1;class=Homeo domain factors;sequence=CCGGCGC
MA0498.2.86	hom	TFBS	TFBS	105	111	-4.76718103268043	+	.	TF=MEIS1;class=Homeo domain factors;sequence=CGGATGC
MA0498.2.87	hom	TFBS	TFBS	113	119	-1.98468337023142	+	.	TF=MEIS1;class=Homeo domain factors;sequence=CAGCCGC
MA0498.2.88	hom	TFBS	TFBS	119	125	-3.43767971808825	+	.	TF=MEIS1;class=Homeo domain factors;sequence=CGGCCGC
MA0498.2.89	hom	TFBS	TFBS	122	128	-3.86421159515267	+	.	TF=MEIS1;class=Homeo domain factors;sequence=CCGCCTT
MA0498.2.90	hom	TFBS	TFBS	128	134	-4.09725343251561	+	.	TF=MEIS1;class=Homeo domain factors;sequence=TCCCCAG
MA0498.2.91	hom	TFBS	TFBS	155	161	-0.166828942701741	+	.	TF=MEIS1;class=Homeo domain factors;sequence=CGGCCAA
MA0498.2.92	hom	TFBS	TFBS	155	161	-0.166828942701741	+	.	TF=MEIS1;class=Homeo domain factors;sequence=CGGCCAA
MA0498.2.93	hom	TFBS	TFBS	167	173	-1.02581955673341	+	.	TF=MEIS1;class=Homeo domain factors;sequence=GTGCCTT
MA0498.2.94	hom	TFBS	TFBS	167	173	-1.02581955673341	+	.	TF=MEIS1;class=Homeo domain factors;sequence=GTGCCTT
MA0498.2.95	hom	TFBS	TFBS	167	173	-1.02581955673341	+	.	TF=MEIS1;class=Homeo domain factors;sequence=GTGCCTT
MA0498.2.96	hom	TFBS	TFBS	190	196	-1.92558786763138	+	.	TF=MEIS1;class=Homeo domain factors;sequence=GAGCCGG
MA0498.2.97	hom	TFBS	TFBS	193	199	-4.73573070464809	+	.	TF=MEIS1;class=Homeo domain factors;sequence=CCGGCGC
MA0498.2.98	hom	TFBS	TFBS	193	199	-4.73573070464809	+	.	TF=MEIS1;class=Homeo domain factors;sequence=CCGGCGC
MA0498.2.99	hom	TFBS	TFBS	213	219	-3.77162209154697	+	.	TF=MEIS1;class=Homeo domain factors;sequence=CTCCCGG
MA0498.2.100	hom	TFBS	TFBS	216	222	-3.72428452020891	+	.	TF=MEIS1;class=Homeo domain factors;sequence=CCGGCGG
MA0498.2.101	hom	TFBS	TFBS	216	222	-3.72428452020891	+	.	TF=MEIS1;class=Homeo domain factors;sequence=CCGGCGG
MA0498.2.102	hom	TFBS	TFBS	226	232	-4.55990601856111	+	.	TF=MEIS1;class=Homeo domain factors;sequence=ATGCTGC
MA0498.2.103	hom	TFBS	TFBS	229	235	2.17713971422084	+	.	TF=MEIS1;class=Homeo domain factors;sequence=CTGCCGG
MA0498.2.104	hom	TFBS	TFBS	245	251	-4.90988396012712	+	.	TF=MEIS1;class=Homeo domain factors;sequence=TGCCCAG
MA0498.2.105	hom	TFBS	TFBS	249	255	-3.24714474909283	+	.	TF=MEIS1;class=Homeo domain factors;sequence=CAGCCTC
MA0498.2.106	hom	TFBS	TFBS	260	266	-2.93703405207056	+	.	TF=MEIS1;class=Homeo domain factors;sequence=GAGCCGC
MA0498.2.107	hom	TFBS	TFBS	263	269	-3.88751056933816	+	.	TF=MEIS1;class=Homeo domain factors;sequence=CCGCCTC
MA0498.2.108	hom	TFBS	TFBS	274	280	2.80653445067765	+	.	TF=MEIS1;class=Homeo domain factors;sequence=GAGACGG
MA0498.2.109	hom	TFBS	TFBS	322	328	0.342091918381627	+	.	TF=MEIS1;class=Homeo domain factors;sequence=GGGACGC
MA0498.2.110	hom	TFBS	TFBS	329	335	0.554687076412762	+	.	TF=MEIS1;class=Homeo domain factors;sequence=GGGACGA
MA0498.2.111	hom	TFBS	TFBS	329	335	0.554687076412762	+	.	TF=MEIS1;class=Homeo domain factors;sequence=GGGACGA
MA0498.2.112	hom	TFBS	TFBS	347	353	-5.54836123225959	+	.	TF=MEIS1;class=Homeo domain factors;sequence=CGGGCGC
MA0498.2.113	hom	TFBS	TFBS	354	360	0.492301929478643	+	.	TF=MEIS1;class=Homeo domain factors;sequence=GCGCCAG
MA0498.2.114	hom	TFBS	TFBS	360	366	-1.96616097470103	+	.	TF=MEIS1;class=Homeo domain factors;sequence=GAGGCAT
MA0498.2.115	hom	TFBS	TFBS	375	381	-5.45645987628914	+	.	TF=MEIS1;class=Homeo domain factors;sequence=GCCCCAG
MA0498.2.116	hom	TFBS	TFBS	379	385	-3.0345495910617	+	.	TF=MEIS1;class=Homeo domain factors;sequence=CAGCCTA
MA0498.2.117	hom	TFBS	TFBS	12	18	-2.93703405207057	-	.	TF=MEIS1;class=Homeo domain factors;sequence=GAGCCGC
MA0498.2.118	hom	TFBS	TFBS	17	23	1.91389352018629	-	.	TF=MEIS1;class=Homeo domain factors;sequence=TGGACGA
MA0498.2.119	hom	TFBS	TFBS	38	44	-3.72428452020893	-	.	TF=MEIS1;class=Homeo domain factors;sequence=CCGGCGG
MA0498.2.120	hom	TFBS	TFBS	41	47	-3.37858421548823	-	.	TF=MEIS1;class=Homeo domain factors;sequence=GGGCCGG
MA0498.2.121	hom	TFBS	TFBS	46	52	-3.36476632961259	-	.	TF=MEIS1;class=Homeo domain factors;sequence=TTCCCGG
MA0498.2.122	hom	TFBS	TFBS	46	52	-3.36476632961259	-	.	TF=MEIS1;class=Homeo domain factors;sequence=TTCCCGG
MA0498.2.123	hom	TFBS	TFBS	65	71	-2.56595368787673	-	.	TF=MEIS1;class=Homeo domain factors;sequence=GCGCCGG
MA0498.2.124	hom	TFBS	TFBS	88	94	-4.99974198967001	-	.	TF=MEIS1;class=Homeo domain factors;sequence=AGGGCGA
MA0498.2.125	hom	TFBS	TFBS	88	94	-4.99974198967001	-	.	TF=MEIS1;class=Homeo domain factors;sequence=AGGGCGA
MA0498.2.126	hom	TFBS	TFBS	88	94	-4.99974198967001	-	.	TF=MEIS1;class=Homeo domain factors;sequence=AGGGCGA
MA0498.2.127	hom	TFBS	TFBS	108	114	-2.05995087878433	-	.	TF=MEIS1;class=Homeo domain factors;sequence=TGGGCAT
MA0498.2.128	hom	TFBS	TFBS	118	124	-3.43767971808826	-	.	TF=MEIS1;class=Homeo domain factors;sequence=CGGCCGC
MA0498.2.129	hom	TFBS	TFBS	118	124	-3.43767971808826	-	.	TF=MEIS1;class=Homeo domain factors;sequence=CGGCCGC
MA0498.2.130	hom	TFBS	TFBS	122	128	-2.74789461540513	-	.	TF=MEIS1;class=Homeo domain factors;sequence=AAGGCGG
MA0498.2.131	hom	TFBS	TFBS	122	128	-2.74789461540513	-	.	TF=MEIS1;class=Homeo domain factors;sequence=AAGGCGG
MA0498.2.132	hom	TFBS	TFBS	140	146	-3.77162209154697	-	.	TF=MEIS1;class=Homeo domain factors;sequence=CTCCCGG
MA0498.2.133	hom	TFBS	TFBS	154	160	-3.03082395615388	-	.	TF=MEIS1;class=Homeo domain factors;sequence=TGGCCGC
MA0498.2.134	hom	TFBS	TFBS	163	169	0.0695279176963197	-	.	TF=MEIS1;class=Homeo domain factors;sequence=CACACAA
MA0498.2.135	hom	TFBS	TFBS	165	171	-2.54841427003079	-	.	TF=MEIS1;class=Homeo domain factors;sequence=GGCACAC
MA0498.2.136	hom	TFBS	TFBS	167	173	-0.701085182488924	-	.	TF=MEIS1;class=Homeo domain factors;sequence=AAGGCAC
MA0498.2.137	hom	TFBS	TFBS	167	173	-0.701085182488924	-	.	TF=MEIS1;class=Homeo domain factors;sequence=AAGGCAC
MA0498.2.138	hom	TFBS	TFBS	178	184	-5.48926572965956	-	.	TF=MEIS1;class=Homeo domain factors;sequence=GGGGCGG
MA0498.2.139	hom	TFBS	TFBS	178	184	-5.48926572965956	-	.	TF=MEIS1;class=Homeo domain factors;sequence=GGGGCGG
MA0498.2.140	hom	TFBS	TFBS	186	192	-1.72481265863078	-	.	TF=MEIS1;class=Homeo domain factors;sequence=CTCCCAC
MA0498.2.141	hom	TFBS	TFBS	193	199	-2.56595368787673	-	.	TF=MEIS1;class=Homeo domain factors;sequence=GCGCCGG
MA0498.2.142	hom	TFBS	TFBS	193	199	-2.56595368787673	-	.	TF=MEIS1;class=Homeo domain factors;sequence=GCGCCGG
MA0498.2.143	hom	TFBS	TFBS	216	222	-1.61360300603758	-	.	TF=MEIS1;class=Homeo domain factors;sequence=CCGCCGG
MA0498.2.144	hom	TFBS	TFBS	219	225	-2.93703405207057	-	.	TF=MEIS1;class=Homeo domain factors;sequence=GAGCCGC
MA0498.2.145	hom	TFBS	TFBS	229	235	-0.66602890285354	-	.	TF=MEIS1;class=Homeo domain factors;sequence=CCGGCAG
MA0498.2.146	hom	TFBS	TFBS	232	238	-3.37858421548823	-	.	TF=MEIS1;class=Homeo domain factors;sequence=GGGCCGG
MA0498.2.147	hom	TFBS	TFBS	240	246	-4.09536488440276	-	.	TF=MEIS1;class=Homeo domain factors;sequence=CAGGCGC
MA0498.2.148	hom	TFBS	TFBS	244	250	-1.07180366853065	-	.	TF=MEIS1;class=Homeo domain factors;sequence=TGGGCAG
MA0498.2.149	hom	TFBS	TFBS	263	269	-4.03626938180273	-	.	TF=MEIS1;class=Homeo domain factors;sequence=GAGGCGG
MA0498.2.150	hom	TFBS	TFBS	287	293	-2.62504919047677	-	.	TF=MEIS1;class=Homeo domain factors;sequence=CCGCCGC
MA0498.2.151	hom	TFBS	TFBS	290	296	-3.57739987231591	-	.	TF=MEIS1;class=Homeo domain factors;sequence=GCGCCGC
MA0498.2.152	hom	TFBS	TFBS	293	299	-5.68808138648724	-	.	TF=MEIS1;class=Homeo domain factors;sequence=GCGGCGC
MA0498.2.153	hom	TFBS	TFBS	304	310	-2.07642994788718	-	.	TF=MEIS1;class=Homeo domain factors;sequence=ACGCCGA
MA0498.2.154	hom	TFBS	TFBS	307	313	-4.31829512098858	-	.	TF=MEIS1;class=Homeo domain factors;sequence=AGCACGC
MA0498.2.155	hom	TFBS	TFBS	337	343	-4.89593010311955	-	.	TF=MEIS1;class=Homeo domain factors;sequence=CTGCTGC
MA0498.2.156	hom	TFBS	TFBS	337	343	-4.89593010311955	-	.	TF=MEIS1;class=Homeo domain factors;sequence=CTGCTGC
MA0498.2.157	hom	TFBS	TFBS	354	360	-0.944987984389684	-	.	TF=MEIS1;class=Homeo domain factors;sequence=CTGGCGC
MA0498.2.158	hom	TFBS	TFBS	360	366	0.239256235478692	-	.	TF=MEIS1;class=Homeo domain factors;sequence=ATGCCTC
MA0498.2.159	hom	TFBS	TFBS	373	379	-2.43101011230418	-	.	TF=MEIS1;class=Homeo domain factors;sequence=GGGGCAG
MA0498.2.160	hom	TFBS	TFBS	379	385	-3.9395243168906	-	.	TF=MEIS1;class=Homeo domain factors;sequence=TAGGCTG
MA0498.2.161	hom	TFBS	TFBS	379	385	-3.9395243168906	-	.	TF=MEIS1;class=Homeo domain factors;sequence=TAGGCTG
MA0498.2.162	hom	TFBS	TFBS	399	405	-5.18903817351564	-	.	TF=MEIS1;class=Homeo domain factors;sequence=AGGGCGT
MA0774.1.1	dog	TFBS	TFBS	380	387	0.65845358960572	-	.	TF=MEIS2;class=Homeo domain factors;sequence=GGGGCAGC
MA0774.1.2	hom	TFBS	TFBS	372	379	0.65845358960572	-	.	TF=MEIS2;class=Homeo domain factors;sequence=GGGGCAGC
MA0775.1.1	dog	TFBS	TFBS	368	375	1.67333859627828	+	.	TF=MEIS3;class=Homeo domain factors;sequence=GAGGCATG
MA0775.1.2	dog	TFBS	TFBS	380	387	2.30740983131095	-	.	TF=MEIS3;class=Homeo domain factors;sequence=GGGGCAGC
MA0775.1.3	hom	TFBS	TFBS	360	367	1.67333859627828	+	.	TF=MEIS3;class=Homeo domain factors;sequence=GAGGCATG
MA0775.1.4	hom	TFBS	TFBS	372	379	2.30740983131095	-	.	TF=MEIS3;class=Homeo domain factors;sequence=GGGGCAGC
MA0778.1.1	dog	TFBS	TFBS	242	254	3.74606220004794	+	.	TF=NFKB2;class=Rel homology region (RHR) factors;sequence=AAGGGCTCTCCCG
MA0778.1.2	dog	TFBS	TFBS	392	404	9.86197852117355	+	.	TF=NFKB2;class=Rel homology region (RHR) factors;sequence=TGGGGGTCACCCT
MA0778.1.3	dog	TFBS	TFBS	242	254	1.86773927713575	-	.	TF=NFKB2;class=Rel homology region (RHR) factors;sequence=CGGGAGAGCCCTT
MA0778.1.4	dog	TFBS	TFBS	392	404	8.9937175814585	-	.	TF=NFKB2;class=Rel homology region (RHR) factors;sequence=AGGGTGACCCCCA
MA0778.1.5	hom	TFBS	TFBS	206	218	3.74606220004794	+	.	TF=NFKB2;class=Rel homology region (RHR) factors;sequence=AAGGGCTCTCCCG
MA0778.1.6	hom	TFBS	TFBS	384	396	2.53123874560404	+	.	TF=NFKB2;class=Rel homology region (RHR) factors;sequence=TAGGGGTCACCCT
MA0778.1.7	hom	TFBS	TFBS	206	218	1.86773927713575	-	.	TF=NFKB2;class=Rel homology region (RHR) factors;sequence=CGGGAGAGCCCTT
MA0778.1.8	hom	TFBS	TFBS	384	396	-0.123992685025357	-	.	TF=NFKB2;class=Rel homology region (RHR) factors;sequence=AGGGTGACCCCTA
MA0779.1.1	dog	TFBS	TFBS	26	42	-8.17698373000559	+	.	TF=PAX1;class=Paired box factors;sequence=CGCCCCGCGCCCGCGCC
MA0779.1.2	dog	TFBS	TFBS	66	82	0.308014300864954	+	.	TF=PAX1;class=Paired box factors;sequence=CGCCCCGCGCCGCCGCC
MA0779.1.3	hom	TFBS	TFBS	26	42	-2.47727146614076	+	.	TF=PAX1;class=Paired box factors;sequence=CGCCCTGCGCCGCCGCC
MA0779.1.4	hom	TFBS	TFBS	26	42	-2.47727146614076	+	.	TF=PAX1;class=Paired box factors;sequence=CGCCCTGCGCCGCCGCC
MA0794.1.1	dog	TFBS	TFBS	295	306	1.33614808542875	+	.	TF=PROX1;class=Homeo domain factors;sequence=TGAGCCGCCTCC
MA0794.1.2	hom	TFBS	TFBS	259	270	1.33614808542875	+	.	TF=PROX1;class=Homeo domain factors;sequence=TGAGCCGCCTCC
MA0799.1.1	dog	TFBS	TFBS	119	134	0.767097797963473	-	.	TF=RFX4;class=Fork head / winged helix factors;sequence=GGACTCCAGGGCGCCG
MA0799.1.2	hom	TFBS	TFBS	97	112	0.91441668026593	-	.	TF=RFX4;class=Fork head / winged helix factors;sequence=GGCATCCGAAATTACT
MA0511.2.1	dog	TFBS	TFBS	106	114	-1.20413953666456	+	.	TF=RUNX2;class=Runt domain factors;sequence=CCCCCGCGC
MA0511.2.2	dog	TFBS	TFBS	112	120	0.722989933525199	+	.	TF=RUNX2;class=Runt domain factors;sequence=CGCCCGCCG
MA0511.2.3	dog	TFBS	TFBS	392	400	1.26866753995513	-	.	TF=RUNX2;class=Runt domain factors;sequence=TGACCCCCA
MA0511.2.4	hom	TFBS	TFBS	72	80	-1.13822844188847	+	.	TF=RUNX2;class=Runt domain factors;sequence=CTCCCGCGC
MA0511.2.5	hom	TFBS	TFBS	72	80	-1.13822844188847	+	.	TF=RUNX2;class=Runt domain factors;sequence=CTCCCGCGC
MA0511.2.6	hom	TFBS	TFBS	384	392	-0.0478175573344544	-	.	TF=RUNX2;class=Runt domain factors;sequence=TGACCCCTA
MA0801.1.1	dog	TFBS	TFBS	220	227	3.16884764895938	+	.	TF=MGA;class=T-Box factors;sequence=CGGTGGGA
MA0801.1.2	dog	TFBS	TFBS	398	405	1.30625274153977	-	.	TF=MGA;class=T-Box factors;sequence=GAGGGTGA
MA0801.1.3	hom	TFBS	TFBS	184	191	3.16884764895938	+	.	TF=MGA;class=T-Box factors;sequence=CGGTGGGA
MA0801.1.4	hom	TFBS	TFBS	390	397	1.30625274153977	-	.	TF=MGA;class=T-Box factors;sequence=GAGGGTGA
MA0803.1.1	dog	TFBS	TFBS	220	227	3.20009123960914	+	.	TF=TBX15;class=T-Box factors;sequence=CGGTGGGA
MA0803.1.2	dog	TFBS	TFBS	393	400	1.42807269974491	+	.	TF=TBX15;class=T-Box factors;sequence=GGGGGTCA
MA0803.1.3	dog	TFBS	TFBS	398	405	1.4407224523427	-	.	TF=TBX15;class=T-Box factors;sequence=GAGGGTGA
MA0803.1.4	hom	TFBS	TFBS	184	191	3.20009123960914	+	.	TF=TBX15;class=T-Box factors;sequence=CGGTGGGA
MA0803.1.5	hom	TFBS	TFBS	385	392	5.41100274186847	+	.	TF=TBX15;class=T-Box factors;sequence=AGGGGTCA
MA0803.1.6	hom	TFBS	TFBS	390	397	1.4407224523427	-	.	TF=TBX15;class=T-Box factors;sequence=GAGGGTGA
MA0805.1.1	dog	TFBS	TFBS	220	227	1.63346296809928	+	.	TF=TBX1;class=T-Box factors;sequence=CGGTGGGA
MA0805.1.2	dog	TFBS	TFBS	290	297	1.08929450798128	+	.	TF=TBX1;class=T-Box factors;sequence=GCGGGTGA
MA0805.1.3	dog	TFBS	TFBS	393	400	1.10743678334178	+	.	TF=TBX1;class=T-Box factors;sequence=GGGGGTCA
MA0805.1.4	dog	TFBS	TFBS	398	405	2.2226982568357	-	.	TF=TBX1;class=T-Box factors;sequence=GAGGGTGA
MA0805.1.5	hom	TFBS	TFBS	184	191	1.63346296809928	+	.	TF=TBX1;class=T-Box factors;sequence=CGGTGGGA
MA0805.1.6	hom	TFBS	TFBS	254	261	0.253222890847823	+	.	TF=TBX1;class=T-Box factors;sequence=TCGGGTGA
MA0805.1.7	hom	TFBS	TFBS	385	392	4.67375384180902	+	.	TF=TBX1;class=T-Box factors;sequence=AGGGGTCA
MA0805.1.8	hom	TFBS	TFBS	390	397	2.2226982568357	-	.	TF=TBX1;class=T-Box factors;sequence=GAGGGTGA
MA0806.1.1	dog	TFBS	TFBS	220	227	2.35483962175264	+	.	TF=TBX4;class=T-Box factors;sequence=CGGTGGGA
MA0806.1.2	dog	TFBS	TFBS	290	297	1.11156588157831	+	.	TF=TBX4;class=T-Box factors;sequence=GCGGGTGA
MA0806.1.3	dog	TFBS	TFBS	292	299	2.14695985524655	+	.	TF=TBX4;class=T-Box factors;sequence=GGGTGAGC
MA0806.1.4	dog	TFBS	TFBS	393	400	2.32429470583723	+	.	TF=TBX4;class=T-Box factors;sequence=GGGGGTCA
MA0806.1.5	dog	TFBS	TFBS	23	30	1.08482219578891	-	.	TF=TBX4;class=T-Box factors;sequence=GGGCGCGG
MA0806.1.6	dog	TFBS	TFBS	109	116	1.08482219578891	-	.	TF=TBX4;class=T-Box factors;sequence=GGGCGCGG
MA0806.1.7	dog	TFBS	TFBS	398	405	1.51631136530155	-	.	TF=TBX4;class=T-Box factors;sequence=GAGGGTGA
MA0806.1.8	hom	TFBS	TFBS	184	191	2.35483962175264	+	.	TF=TBX4;class=T-Box factors;sequence=CGGTGGGA
MA0806.1.9	hom	TFBS	TFBS	256	263	2.14695985524655	+	.	TF=TBX4;class=T-Box factors;sequence=GGGTGAGC
MA0806.1.10	hom	TFBS	TFBS	256	263	2.14695985524655	+	.	TF=TBX4;class=T-Box factors;sequence=GGGTGAGC
MA0806.1.11	hom	TFBS	TFBS	385	392	5.31048050594079	+	.	TF=TBX4;class=T-Box factors;sequence=AGGGGTCA
MA0806.1.12	hom	TFBS	TFBS	21	28	0.788425652092286	-	.	TF=TBX4;class=T-Box factors;sequence=GCGCGTGG
MA0806.1.13	hom	TFBS	TFBS	75	82	1.08482219578891	-	.	TF=TBX4;class=T-Box factors;sequence=GGGCGCGG
MA0806.1.14	hom	TFBS	TFBS	390	397	1.51631136530155	-	.	TF=TBX4;class=T-Box factors;sequence=GAGGGTGA
MA0807.1.1	dog	TFBS	TFBS	4	11	3.70711767381613	+	.	TF=TBX5;class=T-Box factors;sequence=AGGGGAGG
MA0807.1.2	dog	TFBS	TFBS	220	227	5.51440720834995	+	.	TF=TBX5;class=T-Box factors;sequence=CGGTGGGA
MA0807.1.3	dog	TFBS	TFBS	290	297	4.1906176927052	+	.	TF=TBX5;class=T-Box factors;sequence=GCGGGTGA
MA0807.1.4	dog	TFBS	TFBS	292	299	2.83581678678489	+	.	TF=TBX5;class=T-Box factors;sequence=GGGTGAGC
MA0807.1.5	dog	TFBS	TFBS	393	400	5.88649912888399	+	.	TF=TBX5;class=T-Box factors;sequence=GGGGGTCA
MA0807.1.6	dog	TFBS	TFBS	398	405	4.49698850668101	-	.	TF=TBX5;class=T-Box factors;sequence=GAGGGTGA
MA0807.1.7	hom	TFBS	TFBS	4	11	6.10135548961174	+	.	TF=TBX5;class=T-Box factors;sequence=AGGGGAGA
MA0807.1.8	hom	TFBS	TFBS	184	191	5.51440720834995	+	.	TF=TBX5;class=T-Box factors;sequence=CGGTGGGA
MA0807.1.9	hom	TFBS	TFBS	254	261	3.20883555064643	+	.	TF=TBX5;class=T-Box factors;sequence=TCGGGTGA
MA0807.1.10	hom	TFBS	TFBS	256	263	2.83581678678489	+	.	TF=TBX5;class=T-Box factors;sequence=GGGTGAGC
MA0807.1.11	hom	TFBS	TFBS	385	392	8.02698035243382	+	.	TF=TBX5;class=T-Box factors;sequence=AGGGGTCA
MA0807.1.12	hom	TFBS	TFBS	390	397	4.49698850668101	-	.	TF=TBX5;class=T-Box factors;sequence=GAGGGTGA
MA0808.1.1	dog	TFBS	TFBS	369	376	1.12686842522361	-	.	TF=TEAD3;class=TEA domain factors;sequence=CCATGCCT
MA0808.1.2	hom	TFBS	TFBS	361	368	1.12686842522361	-	.	TF=TEAD3;class=TEA domain factors;sequence=CCATGCCT
MA0809.1.1	dog	TFBS	TFBS	259	268	-0.00154553664808788	+	.	TF=TEAD4;class=TEA domain factors;sequence=CTCATGCTGC
MA0809.1.2	dog	TFBS	TFBS	368	377	1.30670487256867	-	.	TF=TEAD4;class=TEA domain factors;sequence=TCCATGCCTC
MA0809.1.3	hom	TFBS	TFBS	223	232	-0.00154553664808788	+	.	TF=TEAD4;class=TEA domain factors;sequence=CTCATGCTGC
MA0809.1.4	hom	TFBS	TFBS	360	369	1.30670487256867	-	.	TF=TEAD4;class=TEA domain factors;sequence=TCCATGCCTC
MA0810.1.1	dog	TFBS	TFBS	18	29	2.18444727740628	+	.	TF=TFAP2A(var.2);class=Basic helix-span-helix factors (bHSH);sequence=CGGCCCCGCGCC
MA0810.1.2	dog	TFBS	TFBS	19	30	5.41549919999778	+	.	TF=TFAP2A(var.2);class=Basic helix-span-helix factors (bHSH);sequence=GGCCCCGCGCCC
MA0810.1.3	dog	TFBS	TFBS	20	31	-0.869309799234941	+	.	TF=TFAP2A(var.2);class=Basic helix-span-helix factors (bHSH);sequence=GCCCCGCGCCCC
MA0810.1.4	dog	TFBS	TFBS	26	37	8.18768232237014	+	.	TF=TFAP2A(var.2);class=Basic helix-span-helix factors (bHSH);sequence=CGCCCCGCGCCC
MA0810.1.5	dog	TFBS	TFBS	27	38	0.303934032842548	+	.	TF=TFAP2A(var.2);class=Basic helix-span-helix factors (bHSH);sequence=GCCCCGCGCCCG
MA0810.1.6	dog	TFBS	TFBS	68	79	-1.07862205702675	+	.	TF=TFAP2A(var.2);class=Basic helix-span-helix factors (bHSH);sequence=CCCCGCGCCGCC
MA0810.1.7	dog	TFBS	TFBS	69	80	-0.871005494322873	+	.	TF=TFAP2A(var.2);class=Basic helix-span-helix factors (bHSH);sequence=CCCGCGCCGCCG
MA0810.1.8	dog	TFBS	TFBS	72	83	-0.326466461987309	+	.	TF=TFAP2A(var.2);class=Basic helix-span-helix factors (bHSH);sequence=GCGCCGCCGCCC
MA0810.1.9	dog	TFBS	TFBS	73	84	1.47136990489925	+	.	TF=TFAP2A(var.2);class=Basic helix-span-helix factors (bHSH);sequence=CGCCGCCGCCCG
MA0810.1.10	dog	TFBS	TFBS	76	87	6.36341491349037	+	.	TF=TFAP2A(var.2);class=Basic helix-span-helix factors (bHSH);sequence=CGCCGCCCGGGA
MA0810.1.11	dog	TFBS	TFBS	79	90	9.50023168495565	+	.	TF=TFAP2A(var.2);class=Basic helix-span-helix factors (bHSH);sequence=CGCCCGGGAGCA
MA0810.1.12	dog	TFBS	TFBS	97	108	-1.49677890472222	+	.	TF=TFAP2A(var.2);class=Basic helix-span-helix factors (bHSH);sequence=AGCCGGCGCCCC
MA0810.1.13	dog	TFBS	TFBS	103	114	5.53976321038996	+	.	TF=TFAP2A(var.2);class=Basic helix-span-helix factors (bHSH);sequence=CGCCCCCCGCGC
MA0810.1.14	dog	TFBS	TFBS	104	115	2.4682847017117	+	.	TF=TFAP2A(var.2);class=Basic helix-span-helix factors (bHSH);sequence=GCCCCCCGCGCC
MA0810.1.15	dog	TFBS	TFBS	105	116	7.11614737219065	+	.	TF=TFAP2A(var.2);class=Basic helix-span-helix factors (bHSH);sequence=CCCCCCGCGCCC
MA0810.1.16	dog	TFBS	TFBS	106	117	3.0761171552149	+	.	TF=TFAP2A(var.2);class=Basic helix-span-helix factors (bHSH);sequence=CCCCCGCGCCCG
MA0810.1.17	dog	TFBS	TFBS	109	120	0.942678291967397	+	.	TF=TFAP2A(var.2);class=Basic helix-span-helix factors (bHSH);sequence=CCGCGCCCGCCG
MA0810.1.18	dog	TFBS	TFBS	109	120	0.942678291967397	+	.	TF=TFAP2A(var.2);class=Basic helix-span-helix factors (bHSH);sequence=CCGCGCCCGCCG
MA0810.1.19	dog	TFBS	TFBS	112	123	11.1636517309756	+	.	TF=TFAP2A(var.2);class=Basic helix-span-helix factors (bHSH);sequence=CGCCCGCCGGCG
MA0810.1.20	dog	TFBS	TFBS	112	123	11.1636517309756	+	.	TF=TFAP2A(var.2);class=Basic helix-span-helix factors (bHSH);sequence=CGCCCGCCGGCG
MA0810.1.21	dog	TFBS	TFBS	113	124	0.229464704496039	+	.	TF=TFAP2A(var.2);class=Basic helix-span-helix factors (bHSH);sequence=GCCCGCCGGCGC
MA0810.1.22	dog	TFBS	TFBS	115	126	1.99659816586308	+	.	TF=TFAP2A(var.2);class=Basic helix-span-helix factors (bHSH);sequence=CCGCCGGCGCCC
MA0810.1.23	dog	TFBS	TFBS	116	127	-0.0654846468239043	+	.	TF=TFAP2A(var.2);class=Basic helix-span-helix factors (bHSH);sequence=CGCCGGCGCCCT
MA0810.1.24	dog	TFBS	TFBS	122	133	3.87919472783835	+	.	TF=TFAP2A(var.2);class=Basic helix-span-helix factors (bHSH);sequence=CGCCCTGGAGTC
MA0810.1.25	dog	TFBS	TFBS	132	143	3.44068535354224	+	.	TF=TFAP2A(var.2);class=Basic helix-span-helix factors (bHSH);sequence=TCCCCGCGGACG
MA0810.1.26	dog	TFBS	TFBS	132	143	3.44068535354224	+	.	TF=TFAP2A(var.2);class=Basic helix-span-helix factors (bHSH);sequence=TCCCCGCGGACG
MA0810.1.27	dog	TFBS	TFBS	135	146	-1.34270530583115	+	.	TF=TFAP2A(var.2);class=Basic helix-span-helix factors (bHSH);sequence=CCGCGGACGCCC
MA0810.1.28	dog	TFBS	TFBS	142	153	4.83443263519571	+	.	TF=TFAP2A(var.2);class=Basic helix-span-helix factors (bHSH);sequence=CGCCCCGCCGCG
MA0810.1.29	dog	TFBS	TFBS	143	154	1.87729526044531	+	.	TF=TFAP2A(var.2);class=Basic helix-span-helix factors (bHSH);sequence=GCCCCGCCGCGG
MA0810.1.30	dog	TFBS	TFBS	144	155	-1.52484569238355	+	.	TF=TFAP2A(var.2);class=Basic helix-span-helix factors (bHSH);sequence=CCCCGCCGCGGC
MA0810.1.31	dog	TFBS	TFBS	144	155	-1.52484569238355	+	.	TF=TFAP2A(var.2);class=Basic helix-span-helix factors (bHSH);sequence=CCCCGCCGCGGC
MA0810.1.32	dog	TFBS	TFBS	145	156	0.84422668002432	+	.	TF=TFAP2A(var.2);class=Basic helix-span-helix factors (bHSH);sequence=CCCGCCGCGGCC
MA0810.1.33	dog	TFBS	TFBS	146	157	5.82065596908591	+	.	TF=TFAP2A(var.2);class=Basic helix-span-helix factors (bHSH);sequence=CCGCCGCGGCCG
MA0810.1.34	dog	TFBS	TFBS	149	160	-0.0493154175029247	+	.	TF=TFAP2A(var.2);class=Basic helix-span-helix factors (bHSH);sequence=CCGCGGCCGCCG
MA0810.1.35	dog	TFBS	TFBS	152	163	5.86285240204083	+	.	TF=TFAP2A(var.2);class=Basic helix-span-helix factors (bHSH);sequence=CGGCCGCCGGCC
MA0810.1.36	dog	TFBS	TFBS	153	164	4.39803726117763	+	.	TF=TFAP2A(var.2);class=Basic helix-span-helix factors (bHSH);sequence=GGCCGCCGGCCC
MA0810.1.37	dog	TFBS	TFBS	203	214	-1.40892338277034	+	.	TF=TFAP2A(var.2);class=Basic helix-span-helix factors (bHSH);sequence=CCGCCTCCCGCC
MA0810.1.38	dog	TFBS	TFBS	204	215	7.0910089134516	+	.	TF=TFAP2A(var.2);class=Basic helix-span-helix factors (bHSH);sequence=CGCCTCCCGCCC
MA0810.1.39	dog	TFBS	TFBS	208	219	4.63337016034296	+	.	TF=TFAP2A(var.2);class=Basic helix-span-helix factors (bHSH);sequence=TCCCGCCCGCCC
MA0810.1.40	dog	TFBS	TFBS	211	222	-1.1510809777311	+	.	TF=TFAP2A(var.2);class=Basic helix-span-helix factors (bHSH);sequence=CGCCCGCCCCGG
MA0810.1.41	dog	TFBS	TFBS	216	227	0.894890053234832	+	.	TF=TFAP2A(var.2);class=Basic helix-span-helix factors (bHSH);sequence=GCCCCGGTGGGA
MA0810.1.42	dog	TFBS	TFBS	217	228	0.391299998622074	+	.	TF=TFAP2A(var.2);class=Basic helix-span-helix factors (bHSH);sequence=CCCCGGTGGGAG
MA0810.1.43	dog	TFBS	TFBS	226	237	-0.787674193735782	+	.	TF=TFAP2A(var.2);class=Basic helix-span-helix factors (bHSH);sequence=GAGCCGGCGCCG
MA0810.1.44	dog	TFBS	TFBS	230	241	-0.310584800481664	+	.	TF=TFAP2A(var.2);class=Basic helix-span-helix factors (bHSH);sequence=CGGCGCCGCGCG
MA0810.1.45	dog	TFBS	TFBS	236	247	0.215049869717646	+	.	TF=TFAP2A(var.2);class=Basic helix-span-helix factors (bHSH);sequence=CGCGCGAAGGGC
MA0810.1.46	dog	TFBS	TFBS	237	248	-1.01474527280543	+	.	TF=TFAP2A(var.2);class=Basic helix-span-helix factors (bHSH);sequence=GCGCGAAGGGCT
MA0810.1.47	dog	TFBS	TFBS	249	260	3.05768673316737	+	.	TF=TFAP2A(var.2);class=Basic helix-span-helix factors (bHSH);sequence=CTCCCGGCGCCT
MA0810.1.48	dog	TFBS	TFBS	256	267	0.145572583977199	+	.	TF=TFAP2A(var.2);class=Basic helix-span-helix factors (bHSH);sequence=CGCCTCATGCTG
MA0810.1.49	dog	TFBS	TFBS	256	267	0.145572583977199	+	.	TF=TFAP2A(var.2);class=Basic helix-span-helix factors (bHSH);sequence=CGCCTCATGCTG
MA0810.1.50	dog	TFBS	TFBS	262	273	-1.2522356390304	+	.	TF=TFAP2A(var.2);class=Basic helix-span-helix factors (bHSH);sequence=ATGCTGCCGGCC
MA0810.1.51	dog	TFBS	TFBS	263	274	0.9916931928786	+	.	TF=TFAP2A(var.2);class=Basic helix-span-helix factors (bHSH);sequence=TGCTGCCGGCCC
MA0810.1.52	dog	TFBS	TFBS	269	280	-0.742835820505789	+	.	TF=TFAP2A(var.2);class=Basic helix-span-helix factors (bHSH);sequence=CGGCCCTGCGCC
MA0810.1.53	dog	TFBS	TFBS	270	281	5.09535896662403	+	.	TF=TFAP2A(var.2);class=Basic helix-span-helix factors (bHSH);sequence=GGCCCTGCGCCC
MA0810.1.54	dog	TFBS	TFBS	271	282	-1.24185787059791	+	.	TF=TFAP2A(var.2);class=Basic helix-span-helix factors (bHSH);sequence=GCCCTGCGCCCG
MA0810.1.55	dog	TFBS	TFBS	278	289	-0.918672391782295	+	.	TF=TFAP2A(var.2);class=Basic helix-span-helix factors (bHSH);sequence=GCCCGCCCAGCC
MA0810.1.56	dog	TFBS	TFBS	279	290	2.1803353323625	+	.	TF=TFAP2A(var.2);class=Basic helix-span-helix factors (bHSH);sequence=CCCGCCCAGCCG
MA0810.1.57	dog	TFBS	TFBS	281	292	1.76690282319908	+	.	TF=TFAP2A(var.2);class=Basic helix-span-helix factors (bHSH);sequence=CGCCCAGCCGCG
MA0810.1.58	dog	TFBS	TFBS	285	296	2.83436007963388	+	.	TF=TFAP2A(var.2);class=Basic helix-span-helix factors (bHSH);sequence=CAGCCGCGGGTG
MA0810.1.59	dog	TFBS	TFBS	286	297	-1.3044408561245	+	.	TF=TFAP2A(var.2);class=Basic helix-span-helix factors (bHSH);sequence=AGCCGCGGGTGA
MA0810.1.60	dog	TFBS	TFBS	299	310	1.32946150911559	+	.	TF=TFAP2A(var.2);class=Basic helix-span-helix factors (bHSH);sequence=CCGCCTCCGGAG
MA0810.1.61	dog	TFBS	TFBS	300	311	0.125004299653625	+	.	TF=TFAP2A(var.2);class=Basic helix-span-helix factors (bHSH);sequence=CGCCTCCGGAGG
MA0810.1.62	dog	TFBS	TFBS	303	314	3.63729653974812	+	.	TF=TFAP2A(var.2);class=Basic helix-span-helix factors (bHSH);sequence=CTCCGGAGGGCC
MA0810.1.63	dog	TFBS	TFBS	325	336	5.47209103255966	+	.	TF=TFAP2A(var.2);class=Basic helix-span-helix factors (bHSH);sequence=CTCCTCGGGGGA
MA0810.1.64	dog	TFBS	TFBS	326	337	-0.814030510771204	+	.	TF=TFAP2A(var.2);class=Basic helix-span-helix factors (bHSH);sequence=TCCTCGGGGGAC
MA0810.1.65	dog	TFBS	TFBS	345	356	1.9083228178141	+	.	TF=TFAP2A(var.2);class=Basic helix-span-helix factors (bHSH);sequence=CGGCGGCAGCCC
MA0810.1.66	dog	TFBS	TFBS	351	362	7.97291740072852	+	.	TF=TFAP2A(var.2);class=Basic helix-span-helix factors (bHSH);sequence=CAGCCCCGGGCG
MA0810.1.67	dog	TFBS	TFBS	351	362	7.97291740072852	+	.	TF=TFAP2A(var.2);class=Basic helix-span-helix factors (bHSH);sequence=CAGCCCCGGGCG
MA0810.1.68	dog	TFBS	TFBS	351	362	7.97291740072852	+	.	TF=TFAP2A(var.2);class=Basic helix-span-helix factors (bHSH);sequence=CAGCCCCGGGCG
MA0810.1.69	dog	TFBS	TFBS	352	363	6.48942892441775	+	.	TF=TFAP2A(var.2);class=Basic helix-span-helix factors (bHSH);sequence=AGCCCCGGGCGC
MA0810.1.70	dog	TFBS	TFBS	352	363	6.48942892441775	+	.	TF=TFAP2A(var.2);class=Basic helix-span-helix factors (bHSH);sequence=AGCCCCGGGCGC
MA0810.1.71	dog	TFBS	TFBS	352	363	6.48942892441775	+	.	TF=TFAP2A(var.2);class=Basic helix-span-helix factors (bHSH);sequence=AGCCCCGGGCGC
MA0810.1.72	dog	TFBS	TFBS	353	364	2.20041632979691	+	.	TF=TFAP2A(var.2);class=Basic helix-span-helix factors (bHSH);sequence=GCCCCGGGCGCG
MA0810.1.73	dog	TFBS	TFBS	353	364	2.20041632979691	+	.	TF=TFAP2A(var.2);class=Basic helix-span-helix factors (bHSH);sequence=GCCCCGGGCGCG
MA0810.1.74	dog	TFBS	TFBS	354	365	-0.641159853747268	+	.	TF=TFAP2A(var.2);class=Basic helix-span-helix factors (bHSH);sequence=CCCCGGGCGCGC
MA0810.1.75	dog	TFBS	TFBS	362	373	5.77568977377165	+	.	TF=TFAP2A(var.2);class=Basic helix-span-helix factors (bHSH);sequence=GCGCCGGAGGCA
MA0810.1.76	dog	TFBS	TFBS	363	374	1.3795103567338	+	.	TF=TFAP2A(var.2);class=Basic helix-span-helix factors (bHSH);sequence=CGCCGGAGGCAT
MA0810.1.77	dog	TFBS	TFBS	381	392	2.43059055751745	+	.	TF=TFAP2A(var.2);class=Basic helix-span-helix factors (bHSH);sequence=CTGCCCCAGCCT
MA0810.1.78	dog	TFBS	TFBS	382	393	1.60931635058553	+	.	TF=TFAP2A(var.2);class=Basic helix-span-helix factors (bHSH);sequence=TGCCCCAGCCTG
MA0810.1.79	dog	TFBS	TFBS	387	398	3.56176022407786	+	.	TF=TFAP2A(var.2);class=Basic helix-span-helix factors (bHSH);sequence=CAGCCTGGGGGT
MA0810.1.80	dog	TFBS	TFBS	388	399	5.24771809786105	+	.	TF=TFAP2A(var.2);class=Basic helix-span-helix factors (bHSH);sequence=AGCCTGGGGGTC
MA0810.1.81	dog	TFBS	TFBS	400	411	-0.177866804750494	+	.	TF=TFAP2A(var.2);class=Basic helix-span-helix factors (bHSH);sequence=ACCCTCTACGCC
MA0810.1.82	dog	TFBS	TFBS	401	412	0.210072182820895	+	.	TF=TFAP2A(var.2);class=Basic helix-span-helix factors (bHSH);sequence=CCCTCTACGCCC
MA0810.1.83	dog	TFBS	TFBS	18	29	-0.819076684414298	-	.	TF=TFAP2A(var.2);class=Basic helix-span-helix factors (bHSH);sequence=GGCGCGGGGCCG
MA0810.1.84	dog	TFBS	TFBS	19	30	2.16696406127477	-	.	TF=TFAP2A(var.2);class=Basic helix-span-helix factors (bHSH);sequence=GGGCGCGGGGCC
MA0810.1.85	dog	TFBS	TFBS	26	37	3.34020789335227	-	.	TF=TFAP2A(var.2);class=Basic helix-span-helix factors (bHSH);sequence=GGGCGCGGGGCG
MA0810.1.86	dog	TFBS	TFBS	76	87	6.71110257990449	-	.	TF=TFAP2A(var.2);class=Basic helix-span-helix factors (bHSH);sequence=TCCCGGGCGGCG
MA0810.1.87	dog	TFBS	TFBS	79	90	8.17881372639789	-	.	TF=TFAP2A(var.2);class=Basic helix-span-helix factors (bHSH);sequence=TGCTCCCGGGCG
MA0810.1.88	dog	TFBS	TFBS	103	114	1.27667923370247	-	.	TF=TFAP2A(var.2);class=Basic helix-span-helix factors (bHSH);sequence=GCGCGGGGGGCG
MA0810.1.89	dog	TFBS	TFBS	105	116	0.243170286850159	-	.	TF=TFAP2A(var.2);class=Basic helix-span-helix factors (bHSH);sequence=GGGCGCGGGGGG
MA0810.1.90	dog	TFBS	TFBS	112	123	9.69707129763347	-	.	TF=TFAP2A(var.2);class=Basic helix-span-helix factors (bHSH);sequence=CGCCGGCGGGCG
MA0810.1.91	dog	TFBS	TFBS	112	123	9.69707129763347	-	.	TF=TFAP2A(var.2);class=Basic helix-span-helix factors (bHSH);sequence=CGCCGGCGGGCG
MA0810.1.92	dog	TFBS	TFBS	113	124	-1.52702177153508	-	.	TF=TFAP2A(var.2);class=Basic helix-span-helix factors (bHSH);sequence=GCGCCGGCGGGC
MA0810.1.93	dog	TFBS	TFBS	122	133	2.29323632469548	-	.	TF=TFAP2A(var.2);class=Basic helix-span-helix factors (bHSH);sequence=GACTCCAGGGCG
MA0810.1.94	dog	TFBS	TFBS	142	153	1.6224250289392	-	.	TF=TFAP2A(var.2);class=Basic helix-span-helix factors (bHSH);sequence=CGCGGCGGGGCG
MA0810.1.95	dog	TFBS	TFBS	143	154	0.227699412017131	-	.	TF=TFAP2A(var.2);class=Basic helix-span-helix factors (bHSH);sequence=CCGCGGCGGGGC
MA0810.1.96	dog	TFBS	TFBS	146	157	3.79515331276328	-	.	TF=TFAP2A(var.2);class=Basic helix-span-helix factors (bHSH);sequence=CGGCCGCGGCGG
MA0810.1.97	dog	TFBS	TFBS	152	163	4.57928738378483	-	.	TF=TFAP2A(var.2);class=Basic helix-span-helix factors (bHSH);sequence=GGCCGGCGGCCG
MA0810.1.98	dog	TFBS	TFBS	153	164	2.64155078514653	-	.	TF=TFAP2A(var.2);class=Basic helix-span-helix factors (bHSH);sequence=GGGCCGGCGGCC
MA0810.1.99	dog	TFBS	TFBS	204	215	2.20586582447362	-	.	TF=TFAP2A(var.2);class=Basic helix-span-helix factors (bHSH);sequence=GGGCGGGAGGCG
MA0810.1.100	dog	TFBS	TFBS	215	226	-1.4532593532463	-	.	TF=TFAP2A(var.2);class=Basic helix-span-helix factors (bHSH);sequence=CCCACCGGGGCG
MA0810.1.101	dog	TFBS	TFBS	216	227	1.64491849367731	-	.	TF=TFAP2A(var.2);class=Basic helix-span-helix factors (bHSH);sequence=TCCCACCGGGGC
MA0810.1.102	dog	TFBS	TFBS	217	228	1.22469315239003	-	.	TF=TFAP2A(var.2);class=Basic helix-span-helix factors (bHSH);sequence=CTCCCACCGGGG
MA0810.1.103	dog	TFBS	TFBS	220	231	-0.252382768961496	-	.	TF=TFAP2A(var.2);class=Basic helix-span-helix factors (bHSH);sequence=CGGCTCCCACCG
MA0810.1.104	dog	TFBS	TFBS	226	237	-1.10389872493155	-	.	TF=TFAP2A(var.2);class=Basic helix-span-helix factors (bHSH);sequence=CGGCGCCGGCTC
MA0810.1.105	dog	TFBS	TFBS	230	241	-0.248589038665315	-	.	TF=TFAP2A(var.2);class=Basic helix-span-helix factors (bHSH);sequence=CGCGCGGCGCCG
MA0810.1.106	dog	TFBS	TFBS	236	247	1.77559639697495	-	.	TF=TFAP2A(var.2);class=Basic helix-span-helix factors (bHSH);sequence=GCCCTTCGCGCG
MA0810.1.107	dog	TFBS	TFBS	237	248	1.48942861103048	-	.	TF=TFAP2A(var.2);class=Basic helix-span-helix factors (bHSH);sequence=AGCCCTTCGCGC
MA0810.1.108	dog	TFBS	TFBS	249	260	0.451644991253104	-	.	TF=TFAP2A(var.2);class=Basic helix-span-helix factors (bHSH);sequence=AGGCGCCGGGAG
MA0810.1.109	dog	TFBS	TFBS	256	267	-1.04567592480421	-	.	TF=TFAP2A(var.2);class=Basic helix-span-helix factors (bHSH);sequence=CAGCATGAGGCG
MA0810.1.110	dog	TFBS	TFBS	256	267	-1.04567592480421	-	.	TF=TFAP2A(var.2);class=Basic helix-span-helix factors (bHSH);sequence=CAGCATGAGGCG
MA0810.1.111	dog	TFBS	TFBS	262	273	-1.41487506879615	-	.	TF=TFAP2A(var.2);class=Basic helix-span-helix factors (bHSH);sequence=GGCCGGCAGCAT
MA0810.1.112	dog	TFBS	TFBS	263	274	0.398797589102713	-	.	TF=TFAP2A(var.2);class=Basic helix-span-helix factors (bHSH);sequence=GGGCCGGCAGCA
MA0810.1.113	dog	TFBS	TFBS	270	281	2.495936499546	-	.	TF=TFAP2A(var.2);class=Basic helix-span-helix factors (bHSH);sequence=GGGCGCAGGGCC
MA0810.1.114	dog	TFBS	TFBS	281	292	-0.855739574450922	-	.	TF=TFAP2A(var.2);class=Basic helix-span-helix factors (bHSH);sequence=CGCGGCTGGGCG
MA0810.1.115	dog	TFBS	TFBS	285	296	4.61631478501479	-	.	TF=TFAP2A(var.2);class=Basic helix-span-helix factors (bHSH);sequence=CACCCGCGGCTG
MA0810.1.116	dog	TFBS	TFBS	286	297	2.78449204491692	-	.	TF=TFAP2A(var.2);class=Basic helix-span-helix factors (bHSH);sequence=TCACCCGCGGCT
MA0810.1.117	dog	TFBS	TFBS	299	310	-0.632098026152789	-	.	TF=TFAP2A(var.2);class=Basic helix-span-helix factors (bHSH);sequence=CTCCGGAGGCGG
MA0810.1.118	dog	TFBS	TFBS	303	314	3.75636883377996	-	.	TF=TFAP2A(var.2);class=Basic helix-span-helix factors (bHSH);sequence=GGCCCTCCGGAG
MA0810.1.119	dog	TFBS	TFBS	309	320	-0.620718391467179	-	.	TF=TFAP2A(var.2);class=Basic helix-span-helix factors (bHSH);sequence=CTCCCCGGCCCT
MA0810.1.120	dog	TFBS	TFBS	309	320	-0.620718391467179	-	.	TF=TFAP2A(var.2);class=Basic helix-span-helix factors (bHSH);sequence=CTCCCCGGCCCT
MA0810.1.121	dog	TFBS	TFBS	309	320	-0.620718391467179	-	.	TF=TFAP2A(var.2);class=Basic helix-span-helix factors (bHSH);sequence=CTCCCCGGCCCT
MA0810.1.122	dog	TFBS	TFBS	309	320	-0.620718391467179	-	.	TF=TFAP2A(var.2);class=Basic helix-span-helix factors (bHSH);sequence=CTCCCCGGCCCT
MA0810.1.123	dog	TFBS	TFBS	311	322	1.81062619461767	-	.	TF=TFAP2A(var.2);class=Basic helix-span-helix factors (bHSH);sequence=CACTCCCCGGCC
MA0810.1.124	dog	TFBS	TFBS	311	322	1.81062619461767	-	.	TF=TFAP2A(var.2);class=Basic helix-span-helix factors (bHSH);sequence=CACTCCCCGGCC
MA0810.1.125	dog	TFBS	TFBS	311	322	1.81062619461767	-	.	TF=TFAP2A(var.2);class=Basic helix-span-helix factors (bHSH);sequence=CACTCCCCGGCC
MA0810.1.126	dog	TFBS	TFBS	311	322	1.81062619461767	-	.	TF=TFAP2A(var.2);class=Basic helix-span-helix factors (bHSH);sequence=CACTCCCCGGCC
MA0810.1.127	dog	TFBS	TFBS	311	322	1.81062619461767	-	.	TF=TFAP2A(var.2);class=Basic helix-span-helix factors (bHSH);sequence=CACTCCCCGGCC
MA0810.1.128	dog	TFBS	TFBS	324	335	0.460204476705641	-	.	TF=TFAP2A(var.2);class=Basic helix-span-helix factors (bHSH);sequence=CCCCCGAGGAGA
MA0810.1.129	dog	TFBS	TFBS	325	336	8.12376606563552	-	.	TF=TFAP2A(var.2);class=Basic helix-span-helix factors (bHSH);sequence=TCCCCCGAGGAG
MA0810.1.130	dog	TFBS	TFBS	326	337	0.305738290516359	-	.	TF=TFAP2A(var.2);class=Basic helix-span-helix factors (bHSH);sequence=GTCCCCCGAGGA
MA0810.1.131	dog	TFBS	TFBS	341	352	-0.766456543730428	-	.	TF=TFAP2A(var.2);class=Basic helix-span-helix factors (bHSH);sequence=TGCCGCCGCGTC
MA0810.1.132	dog	TFBS	TFBS	345	356	0.372520416829232	-	.	TF=TFAP2A(var.2);class=Basic helix-span-helix factors (bHSH);sequence=GGGCTGCCGCCG
MA0810.1.133	dog	TFBS	TFBS	351	362	6.42406430997637	-	.	TF=TFAP2A(var.2);class=Basic helix-span-helix factors (bHSH);sequence=CGCCCGGGGCTG
MA0810.1.134	dog	TFBS	TFBS	351	362	6.42406430997637	-	.	TF=TFAP2A(var.2);class=Basic helix-span-helix factors (bHSH);sequence=CGCCCGGGGCTG
MA0810.1.135	dog	TFBS	TFBS	351	362	6.42406430997637	-	.	TF=TFAP2A(var.2);class=Basic helix-span-helix factors (bHSH);sequence=CGCCCGGGGCTG
MA0810.1.136	dog	TFBS	TFBS	352	363	5.39208801088543	-	.	TF=TFAP2A(var.2);class=Basic helix-span-helix factors (bHSH);sequence=GCGCCCGGGGCT
MA0810.1.137	dog	TFBS	TFBS	352	363	5.39208801088543	-	.	TF=TFAP2A(var.2);class=Basic helix-span-helix factors (bHSH);sequence=GCGCCCGGGGCT
MA0810.1.138	dog	TFBS	TFBS	353	364	1.469537994847	-	.	TF=TFAP2A(var.2);class=Basic helix-span-helix factors (bHSH);sequence=CGCGCCCGGGGC
MA0810.1.139	dog	TFBS	TFBS	362	373	6.93204698716869	-	.	TF=TFAP2A(var.2);class=Basic helix-span-helix factors (bHSH);sequence=TGCCTCCGGCGC
MA0810.1.140	dog	TFBS	TFBS	363	374	2.13865357258413	-	.	TF=TFAP2A(var.2);class=Basic helix-span-helix factors (bHSH);sequence=ATGCCTCCGGCG
MA0810.1.141	dog	TFBS	TFBS	381	392	-1.21258399769049	-	.	TF=TFAP2A(var.2);class=Basic helix-span-helix factors (bHSH);sequence=AGGCTGGGGCAG
MA0810.1.142	dog	TFBS	TFBS	382	393	-0.440779821297781	-	.	TF=TFAP2A(var.2);class=Basic helix-span-helix factors (bHSH);sequence=CAGGCTGGGGCA
MA0810.1.143	dog	TFBS	TFBS	387	398	5.87058423946482	-	.	TF=TFAP2A(var.2);class=Basic helix-span-helix factors (bHSH);sequence=ACCCCCAGGCTG
MA0810.1.144	dog	TFBS	TFBS	388	399	8.64108057355224	-	.	TF=TFAP2A(var.2);class=Basic helix-span-helix factors (bHSH);sequence=GACCCCCAGGCT
MA0810.1.145	hom	TFBS	TFBS	26	37	9.04078592107388	+	.	TF=TFAP2A(var.2);class=Basic helix-span-helix factors (bHSH);sequence=CGCCCTGCGCCG
MA0810.1.146	hom	TFBS	TFBS	26	37	9.04078592107388	+	.	TF=TFAP2A(var.2);class=Basic helix-span-helix factors (bHSH);sequence=CGCCCTGCGCCG
MA0810.1.147	hom	TFBS	TFBS	26	37	9.04078592107388	+	.	TF=TFAP2A(var.2);class=Basic helix-span-helix factors (bHSH);sequence=CGCCCTGCGCCG
MA0810.1.148	hom	TFBS	TFBS	26	37	9.04078592107388	+	.	TF=TFAP2A(var.2);class=Basic helix-span-helix factors (bHSH);sequence=CGCCCTGCGCCG
MA0810.1.149	hom	TFBS	TFBS	26	37	9.04078592107388	+	.	TF=TFAP2A(var.2);class=Basic helix-span-helix factors (bHSH);sequence=CGCCCTGCGCCG
MA0810.1.150	hom	TFBS	TFBS	35	46	4.79131745186135	+	.	TF=TFAP2A(var.2);class=Basic helix-span-helix factors (bHSH);sequence=CCGCCGCCGGCC
MA0810.1.151	hom	TFBS	TFBS	35	46	4.79131745186135	+	.	TF=TFAP2A(var.2);class=Basic helix-span-helix factors (bHSH);sequence=CCGCCGCCGGCC
MA0810.1.152	hom	TFBS	TFBS	36	47	7.17022038354997	+	.	TF=TFAP2A(var.2);class=Basic helix-span-helix factors (bHSH);sequence=CGCCGCCGGCCC
MA0810.1.153	hom	TFBS	TFBS	36	47	7.17022038354997	+	.	TF=TFAP2A(var.2);class=Basic helix-span-helix factors (bHSH);sequence=CGCCGCCGGCCC
MA0810.1.154	hom	TFBS	TFBS	45	56	0.718603437664356	+	.	TF=TFAP2A(var.2);class=Basic helix-span-helix factors (bHSH);sequence=CCCGGGAAGGCA
MA0810.1.155	hom	TFBS	TFBS	45	56	0.718603437664356	+	.	TF=TFAP2A(var.2);class=Basic helix-span-helix factors (bHSH);sequence=CCCGGGAAGGCA
MA0810.1.156	hom	TFBS	TFBS	62	73	-1.3325350359886	+	.	TF=TFAP2A(var.2);class=Basic helix-span-helix factors (bHSH);sequence=GAGCCGGCGCCT
MA0810.1.157	hom	TFBS	TFBS	69	80	3.99397130694949	+	.	TF=TFAP2A(var.2);class=Basic helix-span-helix factors (bHSH);sequence=CGCCTCCCGCGC
MA0810.1.158	hom	TFBS	TFBS	69	80	3.99397130694949	+	.	TF=TFAP2A(var.2);class=Basic helix-span-helix factors (bHSH);sequence=CGCCTCCCGCGC
MA0810.1.159	hom	TFBS	TFBS	73	84	-1.51459881282972	+	.	TF=TFAP2A(var.2);class=Basic helix-span-helix factors (bHSH);sequence=TCCCGCGCCCCG
MA0810.1.160	hom	TFBS	TFBS	73	84	-1.51459881282972	+	.	TF=TFAP2A(var.2);class=Basic helix-span-helix factors (bHSH);sequence=TCCCGCGCCCCG
MA0810.1.161	hom	TFBS	TFBS	73	84	-1.51459881282972	+	.	TF=TFAP2A(var.2);class=Basic helix-span-helix factors (bHSH);sequence=TCCCGCGCCCCG
MA0810.1.162	hom	TFBS	TFBS	78	89	6.38671950222214	+	.	TF=TFAP2A(var.2);class=Basic helix-span-helix factors (bHSH);sequence=CGCCCCGCGGTC
MA0810.1.163	hom	TFBS	TFBS	78	89	6.38671950222214	+	.	TF=TFAP2A(var.2);class=Basic helix-span-helix factors (bHSH);sequence=CGCCCCGCGGTC
MA0810.1.164	hom	TFBS	TFBS	79	90	0.904107651404459	+	.	TF=TFAP2A(var.2);class=Basic helix-span-helix factors (bHSH);sequence=GCCCCGCGGTCG
MA0810.1.165	hom	TFBS	TFBS	79	90	0.904107651404459	+	.	TF=TFAP2A(var.2);class=Basic helix-span-helix factors (bHSH);sequence=GCCCCGCGGTCG
MA0810.1.166	hom	TFBS	TFBS	79	90	0.904107651404459	+	.	TF=TFAP2A(var.2);class=Basic helix-span-helix factors (bHSH);sequence=GCCCCGCGGTCG
MA0810.1.167	hom	TFBS	TFBS	79	90	0.904107651404459	+	.	TF=TFAP2A(var.2);class=Basic helix-span-helix factors (bHSH);sequence=GCCCCGCGGTCG
MA0810.1.168	hom	TFBS	TFBS	89	100	6.02552154942791	+	.	TF=TFAP2A(var.2);class=Basic helix-span-helix factors (bHSH);sequence=CGCCCTGGAGTA
MA0810.1.169	hom	TFBS	TFBS	89	100	6.02552154942791	+	.	TF=TFAP2A(var.2);class=Basic helix-span-helix factors (bHSH);sequence=CGCCCTGGAGTA
MA0810.1.170	hom	TFBS	TFBS	109	120	2.50328302679492	+	.	TF=TFAP2A(var.2);class=Basic helix-span-helix factors (bHSH);sequence=TGCCCAGCCGCG
MA0810.1.171	hom	TFBS	TFBS	109	120	2.50328302679492	+	.	TF=TFAP2A(var.2);class=Basic helix-span-helix factors (bHSH);sequence=TGCCCAGCCGCG
MA0810.1.172	hom	TFBS	TFBS	109	120	2.50328302679492	+	.	TF=TFAP2A(var.2);class=Basic helix-span-helix factors (bHSH);sequence=TGCCCAGCCGCG
MA0810.1.173	hom	TFBS	TFBS	109	120	2.50328302679492	+	.	TF=TFAP2A(var.2);class=Basic helix-span-helix factors (bHSH);sequence=TGCCCAGCCGCG
MA0810.1.174	hom	TFBS	TFBS	109	120	2.50328302679492	+	.	TF=TFAP2A(var.2);class=Basic helix-span-helix factors (bHSH);sequence=TGCCCAGCCGCG
MA0810.1.175	hom	TFBS	TFBS	113	124	4.63532289978188	+	.	TF=TFAP2A(var.2);class=Basic helix-span-helix factors (bHSH);sequence=CAGCCGCGGCCG
MA0810.1.176	hom	TFBS	TFBS	113	124	4.63532289978188	+	.	TF=TFAP2A(var.2);class=Basic helix-span-helix factors (bHSH);sequence=CAGCCGCGGCCG
MA0810.1.177	hom	TFBS	TFBS	113	124	4.63532289978188	+	.	TF=TFAP2A(var.2);class=Basic helix-span-helix factors (bHSH);sequence=CAGCCGCGGCCG
MA0810.1.178	hom	TFBS	TFBS	116	127	-0.594176259755741	+	.	TF=TFAP2A(var.2);class=Basic helix-span-helix factors (bHSH);sequence=CCGCGGCCGCCT
MA0810.1.179	hom	TFBS	TFBS	116	127	-0.594176259755741	+	.	TF=TFAP2A(var.2);class=Basic helix-span-helix factors (bHSH);sequence=CCGCGGCCGCCT
MA0810.1.180	hom	TFBS	TFBS	116	127	-0.594176259755741	+	.	TF=TFAP2A(var.2);class=Basic helix-span-helix factors (bHSH);sequence=CCGCGGCCGCCT
MA0810.1.181	hom	TFBS	TFBS	177	188	-0.94359440140471	+	.	TF=TFAP2A(var.2);class=Basic helix-span-helix factors (bHSH);sequence=TCCGCCCCGGTG
MA0810.1.182	hom	TFBS	TFBS	177	188	-0.94359440140471	+	.	TF=TFAP2A(var.2);class=Basic helix-span-helix factors (bHSH);sequence=TCCGCCCCGGTG
MA0810.1.183	hom	TFBS	TFBS	177	188	-0.94359440140471	+	.	TF=TFAP2A(var.2);class=Basic helix-span-helix factors (bHSH);sequence=TCCGCCCCGGTG
MA0810.1.184	hom	TFBS	TFBS	177	188	-0.94359440140471	+	.	TF=TFAP2A(var.2);class=Basic helix-span-helix factors (bHSH);sequence=TCCGCCCCGGTG
MA0810.1.185	hom	TFBS	TFBS	180	191	0.894890053234832	+	.	TF=TFAP2A(var.2);class=Basic helix-span-helix factors (bHSH);sequence=GCCCCGGTGGGA
MA0810.1.186	hom	TFBS	TFBS	181	192	0.391299998622074	+	.	TF=TFAP2A(var.2);class=Basic helix-span-helix factors (bHSH);sequence=CCCCGGTGGGAG
MA0810.1.187	hom	TFBS	TFBS	181	192	0.391299998622074	+	.	TF=TFAP2A(var.2);class=Basic helix-span-helix factors (bHSH);sequence=CCCCGGTGGGAG
MA0810.1.188	hom	TFBS	TFBS	200	211	0.95143007331346	+	.	TF=TFAP2A(var.2);class=Basic helix-span-helix factors (bHSH);sequence=TGCGCGAAGGGC
MA0810.1.189	hom	TFBS	TFBS	200	211	0.95143007331346	+	.	TF=TFAP2A(var.2);class=Basic helix-span-helix factors (bHSH);sequence=TGCGCGAAGGGC
MA0810.1.190	hom	TFBS	TFBS	201	212	-1.01474527280543	+	.	TF=TFAP2A(var.2);class=Basic helix-span-helix factors (bHSH);sequence=GCGCGAAGGGCT
MA0810.1.191	hom	TFBS	TFBS	213	224	5.40328752464367	+	.	TF=TFAP2A(var.2);class=Basic helix-span-helix factors (bHSH);sequence=CTCCCGGCGGCT
MA0810.1.192	hom	TFBS	TFBS	214	225	1.6965083158717	+	.	TF=TFAP2A(var.2);class=Basic helix-span-helix factors (bHSH);sequence=TCCCGGCGGCTC
MA0810.1.193	hom	TFBS	TFBS	226	237	-1.2522356390304	+	.	TF=TFAP2A(var.2);class=Basic helix-span-helix factors (bHSH);sequence=ATGCTGCCGGCC
MA0810.1.194	hom	TFBS	TFBS	226	237	-1.2522356390304	+	.	TF=TFAP2A(var.2);class=Basic helix-span-helix factors (bHSH);sequence=ATGCTGCCGGCC
MA0810.1.195	hom	TFBS	TFBS	227	238	0.9916931928786	+	.	TF=TFAP2A(var.2);class=Basic helix-span-helix factors (bHSH);sequence=TGCTGCCGGCCC
MA0810.1.196	hom	TFBS	TFBS	233	244	-0.742835820505789	+	.	TF=TFAP2A(var.2);class=Basic helix-span-helix factors (bHSH);sequence=CGGCCCTGCGCC
MA0810.1.197	hom	TFBS	TFBS	234	245	5.72374195644871	+	.	TF=TFAP2A(var.2);class=Basic helix-span-helix factors (bHSH);sequence=GGCCCTGCGCCT
MA0810.1.198	hom	TFBS	TFBS	234	245	5.72374195644871	+	.	TF=TFAP2A(var.2);class=Basic helix-span-helix factors (bHSH);sequence=GGCCCTGCGCCT
MA0810.1.199	hom	TFBS	TFBS	249	260	3.50621355573043	+	.	TF=TFAP2A(var.2);class=Basic helix-span-helix factors (bHSH);sequence=CAGCCTCGGGTG
MA0810.1.200	hom	TFBS	TFBS	249	260	3.50621355573043	+	.	TF=TFAP2A(var.2);class=Basic helix-span-helix factors (bHSH);sequence=CAGCCTCGGGTG
MA0810.1.201	hom	TFBS	TFBS	249	260	3.50621355573043	+	.	TF=TFAP2A(var.2);class=Basic helix-span-helix factors (bHSH);sequence=CAGCCTCGGGTG
MA0810.1.202	hom	TFBS	TFBS	249	260	3.50621355573043	+	.	TF=TFAP2A(var.2);class=Basic helix-span-helix factors (bHSH);sequence=CAGCCTCGGGTG
MA0810.1.203	hom	TFBS	TFBS	250	261	0.818043150400499	+	.	TF=TFAP2A(var.2);class=Basic helix-span-helix factors (bHSH);sequence=AGCCTCGGGTGA
MA0810.1.204	hom	TFBS	TFBS	263	274	1.32946150911559	+	.	TF=TFAP2A(var.2);class=Basic helix-span-helix factors (bHSH);sequence=CCGCCTCCGGAG
MA0810.1.205	hom	TFBS	TFBS	264	275	1.09808728916568	+	.	TF=TFAP2A(var.2);class=Basic helix-span-helix factors (bHSH);sequence=CGCCTCCGGAGA
MA0810.1.206	hom	TFBS	TFBS	264	275	1.09808728916568	+	.	TF=TFAP2A(var.2);class=Basic helix-span-helix factors (bHSH);sequence=CGCCTCCGGAGA
MA0810.1.207	hom	TFBS	TFBS	314	325	5.9212095270816	+	.	TF=TFAP2A(var.2);class=Basic helix-span-helix factors (bHSH);sequence=CTCCTCCGGGGA
MA0810.1.208	hom	TFBS	TFBS	315	326	0.177963198699118	+	.	TF=TFAP2A(var.2);class=Basic helix-span-helix factors (bHSH);sequence=TCCTCCGGGGAC
MA0810.1.209	hom	TFBS	TFBS	341	352	7.97291740072852	+	.	TF=TFAP2A(var.2);class=Basic helix-span-helix factors (bHSH);sequence=CAGCCCCGGGCG
MA0810.1.210	hom	TFBS	TFBS	341	352	7.97291740072852	+	.	TF=TFAP2A(var.2);class=Basic helix-span-helix factors (bHSH);sequence=CAGCCCCGGGCG
MA0810.1.211	hom	TFBS	TFBS	342	353	6.48942892441775	+	.	TF=TFAP2A(var.2);class=Basic helix-span-helix factors (bHSH);sequence=AGCCCCGGGCGC
MA0810.1.212	hom	TFBS	TFBS	343	354	2.20041632979691	+	.	TF=TFAP2A(var.2);class=Basic helix-span-helix factors (bHSH);sequence=GCCCCGGGCGCG
MA0810.1.213	hom	TFBS	TFBS	342	353	6.48942892441775	+	.	TF=TFAP2A(var.2);class=Basic helix-span-helix factors (bHSH);sequence=AGCCCCGGGCGC
MA0810.1.214	hom	TFBS	TFBS	343	354	2.20041632979691	+	.	TF=TFAP2A(var.2);class=Basic helix-span-helix factors (bHSH);sequence=GCCCCGGGCGCG
MA0810.1.215	hom	TFBS	TFBS	344	355	-0.641159853747268	+	.	TF=TFAP2A(var.2);class=Basic helix-span-helix factors (bHSH);sequence=CCCCGGGCGCGC
MA0810.1.216	hom	TFBS	TFBS	343	354	2.20041632979691	+	.	TF=TFAP2A(var.2);class=Basic helix-span-helix factors (bHSH);sequence=GCCCCGGGCGCG
MA0810.1.217	hom	TFBS	TFBS	344	355	-0.641159853747268	+	.	TF=TFAP2A(var.2);class=Basic helix-span-helix factors (bHSH);sequence=CCCCGGGCGCGC
MA0810.1.218	hom	TFBS	TFBS	344	355	-0.641159853747268	+	.	TF=TFAP2A(var.2);class=Basic helix-span-helix factors (bHSH);sequence=CCCCGGGCGCGC
MA0810.1.219	hom	TFBS	TFBS	354	365	3.70015367124535	+	.	TF=TFAP2A(var.2);class=Basic helix-span-helix factors (bHSH);sequence=GCGCCAGAGGCA
MA0810.1.220	hom	TFBS	TFBS	354	365	3.70015367124535	+	.	TF=TFAP2A(var.2);class=Basic helix-span-helix factors (bHSH);sequence=GCGCCAGAGGCA
MA0810.1.221	hom	TFBS	TFBS	373	384	2.43059055751745	+	.	TF=TFAP2A(var.2);class=Basic helix-span-helix factors (bHSH);sequence=CTGCCCCAGCCT
MA0810.1.222	hom	TFBS	TFBS	374	385	2.5823993400976	+	.	TF=TFAP2A(var.2);class=Basic helix-span-helix factors (bHSH);sequence=TGCCCCAGCCTA
MA0810.1.223	hom	TFBS	TFBS	379	390	3.89073266234909	+	.	TF=TFAP2A(var.2);class=Basic helix-span-helix factors (bHSH);sequence=CAGCCTAGGGGT
MA0810.1.224	hom	TFBS	TFBS	380	391	3.17218199533477	+	.	TF=TFAP2A(var.2);class=Basic helix-span-helix factors (bHSH);sequence=AGCCTAGGGGTC
MA0810.1.225	hom	TFBS	TFBS	392	403	-0.177866804750494	+	.	TF=TFAP2A(var.2);class=Basic helix-span-helix factors (bHSH);sequence=ACCCTCTACGCC
MA0810.1.226	hom	TFBS	TFBS	393	404	0.210072182820895	+	.	TF=TFAP2A(var.2);class=Basic helix-span-helix factors (bHSH);sequence=CCCTCTACGCCC
MA0810.1.227	hom	TFBS	TFBS	26	37	6.44136345399586	-	.	TF=TFAP2A(var.2);class=Basic helix-span-helix factors (bHSH);sequence=CGGCGCAGGGCG
MA0810.1.228	hom	TFBS	TFBS	26	37	6.44136345399586	-	.	TF=TFAP2A(var.2);class=Basic helix-span-helix factors (bHSH);sequence=CGGCGCAGGGCG
MA0810.1.229	hom	TFBS	TFBS	26	37	6.44136345399586	-	.	TF=TFAP2A(var.2);class=Basic helix-span-helix factors (bHSH);sequence=CGGCGCAGGGCG
MA0810.1.230	hom	TFBS	TFBS	45	56	1.05696158999713	-	.	TF=TFAP2A(var.2);class=Basic helix-span-helix factors (bHSH);sequence=TGCCTTCCCGGG
MA0810.1.231	hom	TFBS	TFBS	45	56	1.05696158999713	-	.	TF=TFAP2A(var.2);class=Basic helix-span-helix factors (bHSH);sequence=TGCCTTCCCGGG
MA0810.1.232	hom	TFBS	TFBS	69	80	1.13433087429414	-	.	TF=TFAP2A(var.2);class=Basic helix-span-helix factors (bHSH);sequence=GCGCGGGAGGCG
MA0810.1.233	hom	TFBS	TFBS	69	80	1.13433087429414	-	.	TF=TFAP2A(var.2);class=Basic helix-span-helix factors (bHSH);sequence=GCGCGGGAGGCG
MA0810.1.234	hom	TFBS	TFBS	78	89	5.21089537072598	-	.	TF=TFAP2A(var.2);class=Basic helix-span-helix factors (bHSH);sequence=GACCGCGGGGCG
MA0810.1.235	hom	TFBS	TFBS	79	90	1.05304645684876	-	.	TF=TFAP2A(var.2);class=Basic helix-span-helix factors (bHSH);sequence=CGACCGCGGGGC
MA0810.1.236	hom	TFBS	TFBS	79	90	1.05304645684876	-	.	TF=TFAP2A(var.2);class=Basic helix-span-helix factors (bHSH);sequence=CGACCGCGGGGC
MA0810.1.237	hom	TFBS	TFBS	89	100	5.80179965066365	-	.	TF=TFAP2A(var.2);class=Basic helix-span-helix factors (bHSH);sequence=TACTCCAGGGCG
MA0810.1.238	hom	TFBS	TFBS	109	120	0.117343415061129	-	.	TF=TFAP2A(var.2);class=Basic helix-span-helix factors (bHSH);sequence=CGCGGCTGGGCA
MA0810.1.239	hom	TFBS	TFBS	109	120	0.117343415061129	-	.	TF=TFAP2A(var.2);class=Basic helix-span-helix factors (bHSH);sequence=CGCGGCTGGGCA
MA0810.1.240	hom	TFBS	TFBS	113	124	2.74562730764109	-	.	TF=TFAP2A(var.2);class=Basic helix-span-helix factors (bHSH);sequence=CGGCCGCGGCTG
MA0810.1.241	hom	TFBS	TFBS	113	124	2.74562730764109	-	.	TF=TFAP2A(var.2);class=Basic helix-span-helix factors (bHSH);sequence=CGGCCGCGGCTG
MA0810.1.242	hom	TFBS	TFBS	113	124	2.74562730764109	-	.	TF=TFAP2A(var.2);class=Basic helix-span-helix factors (bHSH);sequence=CGGCCGCGGCTG
MA0810.1.243	hom	TFBS	TFBS	179	190	-1.4532593532463	-	.	TF=TFAP2A(var.2);class=Basic helix-span-helix factors (bHSH);sequence=CCCACCGGGGCG
MA0810.1.244	hom	TFBS	TFBS	179	190	-1.4532593532463	-	.	TF=TFAP2A(var.2);class=Basic helix-span-helix factors (bHSH);sequence=CCCACCGGGGCG
MA0810.1.245	hom	TFBS	TFBS	180	191	1.64491849367731	-	.	TF=TFAP2A(var.2);class=Basic helix-span-helix factors (bHSH);sequence=TCCCACCGGGGC
MA0810.1.246	hom	TFBS	TFBS	181	192	1.22469315239003	-	.	TF=TFAP2A(var.2);class=Basic helix-span-helix factors (bHSH);sequence=CTCCCACCGGGG
MA0810.1.247	hom	TFBS	TFBS	184	195	-0.252382768961496	-	.	TF=TFAP2A(var.2);class=Basic helix-span-helix factors (bHSH);sequence=CGGCTCCCACCG
MA0810.1.248	hom	TFBS	TFBS	184	195	-0.252382768961496	-	.	TF=TFAP2A(var.2);class=Basic helix-span-helix factors (bHSH);sequence=CGGCTCCCACCG
MA0810.1.249	hom	TFBS	TFBS	200	211	2.74867938648701	-	.	TF=TFAP2A(var.2);class=Basic helix-span-helix factors (bHSH);sequence=GCCCTTCGCGCA
MA0810.1.250	hom	TFBS	TFBS	200	211	2.74867938648701	-	.	TF=TFAP2A(var.2);class=Basic helix-span-helix factors (bHSH);sequence=GCCCTTCGCGCA
MA0810.1.251	hom	TFBS	TFBS	201	212	1.48942861103048	-	.	TF=TFAP2A(var.2);class=Basic helix-span-helix factors (bHSH);sequence=AGCCCTTCGCGC
MA0810.1.252	hom	TFBS	TFBS	213	224	4.57920048811033	-	.	TF=TFAP2A(var.2);class=Basic helix-span-helix factors (bHSH);sequence=AGCCGCCGGGAG
MA0810.1.253	hom	TFBS	TFBS	214	225	-0.116909524727575	-	.	TF=TFAP2A(var.2);class=Basic helix-span-helix factors (bHSH);sequence=GAGCCGCCGGGA
MA0810.1.254	hom	TFBS	TFBS	226	237	-1.41487506879615	-	.	TF=TFAP2A(var.2);class=Basic helix-span-helix factors (bHSH);sequence=GGCCGGCAGCAT
MA0810.1.255	hom	TFBS	TFBS	226	237	-1.41487506879615	-	.	TF=TFAP2A(var.2);class=Basic helix-span-helix factors (bHSH);sequence=GGCCGGCAGCAT
MA0810.1.256	hom	TFBS	TFBS	227	238	0.398797589102713	-	.	TF=TFAP2A(var.2);class=Basic helix-span-helix factors (bHSH);sequence=GGGCCGGCAGCA
MA0810.1.257	hom	TFBS	TFBS	234	245	4.4652083538447	-	.	TF=TFAP2A(var.2);class=Basic helix-span-helix factors (bHSH);sequence=AGGCGCAGGGCC
MA0810.1.258	hom	TFBS	TFBS	249	260	4.4961687287641	-	.	TF=TFAP2A(var.2);class=Basic helix-span-helix factors (bHSH);sequence=CACCCGAGGCTG
MA0810.1.259	hom	TFBS	TFBS	249	260	4.4961687287641	-	.	TF=TFAP2A(var.2);class=Basic helix-span-helix factors (bHSH);sequence=CACCCGAGGCTG
MA0810.1.260	hom	TFBS	TFBS	250	261	4.84383916213196	-	.	TF=TFAP2A(var.2);class=Basic helix-span-helix factors (bHSH);sequence=TCACCCGAGGCT
MA0810.1.261	hom	TFBS	TFBS	263	274	-0.632098026152789	-	.	TF=TFAP2A(var.2);class=Basic helix-span-helix factors (bHSH);sequence=CTCCGGAGGCGG
MA0810.1.262	hom	TFBS	TFBS	263	274	-0.632098026152789	-	.	TF=TFAP2A(var.2);class=Basic helix-span-helix factors (bHSH);sequence=CTCCGGAGGCGG
MA0810.1.263	hom	TFBS	TFBS	284	295	3.27210985412275	-	.	TF=TFAP2A(var.2);class=Basic helix-span-helix factors (bHSH);sequence=CGCCGCCGCGCT
MA0810.1.264	hom	TFBS	TFBS	291	302	-1.3201239888448	-	.	TF=TFAP2A(var.2);class=Basic helix-span-helix factors (bHSH);sequence=CCCGCGGCGCCG
MA0810.1.265	hom	TFBS	TFBS	293	304	5.94655370946937	-	.	TF=TFAP2A(var.2);class=Basic helix-span-helix factors (bHSH);sequence=AGCCCGCGGCGC
MA0810.1.266	hom	TFBS	TFBS	294	305	2.54992030721085	-	.	TF=TFAP2A(var.2);class=Basic helix-span-helix factors (bHSH);sequence=GAGCCCGCGGCG
MA0810.1.267	hom	TFBS	TFBS	284	295	3.27210985412275	-	.	TF=TFAP2A(var.2);class=Basic helix-span-helix factors (bHSH);sequence=CGCCGCCGCGCT
MA0810.1.268	hom	TFBS	TFBS	291	302	-1.3201239888448	-	.	TF=TFAP2A(var.2);class=Basic helix-span-helix factors (bHSH);sequence=CCCGCGGCGCCG
MA0810.1.269	hom	TFBS	TFBS	293	304	5.94655370946937	-	.	TF=TFAP2A(var.2);class=Basic helix-span-helix factors (bHSH);sequence=AGCCCGCGGCGC
MA0810.1.270	hom	TFBS	TFBS	294	305	2.54992030721085	-	.	TF=TFAP2A(var.2);class=Basic helix-span-helix factors (bHSH);sequence=GAGCCCGCGGCG
MA0810.1.271	hom	TFBS	TFBS	300	311	-0.627360063540976	-	.	TF=TFAP2A(var.2);class=Basic helix-span-helix factors (bHSH);sequence=CACGCCGAGCCC
MA0810.1.272	hom	TFBS	TFBS	314	325	7.13177235616519	-	.	TF=TFAP2A(var.2);class=Basic helix-span-helix factors (bHSH);sequence=TCCCCGGAGGAG
MA0810.1.273	hom	TFBS	TFBS	314	325	7.13177235616519	-	.	TF=TFAP2A(var.2);class=Basic helix-span-helix factors (bHSH);sequence=TCCCCGGAGGAG
MA0810.1.274	hom	TFBS	TFBS	315	326	-0.143380204005609	-	.	TF=TFAP2A(var.2);class=Basic helix-span-helix factors (bHSH);sequence=GTCCCCGGAGGA
MA0810.1.275	hom	TFBS	TFBS	341	352	6.42406430997637	-	.	TF=TFAP2A(var.2);class=Basic helix-span-helix factors (bHSH);sequence=CGCCCGGGGCTG
MA0810.1.276	hom	TFBS	TFBS	341	352	6.42406430997637	-	.	TF=TFAP2A(var.2);class=Basic helix-span-helix factors (bHSH);sequence=CGCCCGGGGCTG
MA0810.1.277	hom	TFBS	TFBS	341	352	6.42406430997637	-	.	TF=TFAP2A(var.2);class=Basic helix-span-helix factors (bHSH);sequence=CGCCCGGGGCTG
MA0810.1.278	hom	TFBS	TFBS	342	353	5.39208801088543	-	.	TF=TFAP2A(var.2);class=Basic helix-span-helix factors (bHSH);sequence=GCGCCCGGGGCT
MA0810.1.279	hom	TFBS	TFBS	343	354	1.469537994847	-	.	TF=TFAP2A(var.2);class=Basic helix-span-helix factors (bHSH);sequence=CGCGCCCGGGGC
MA0810.1.280	hom	TFBS	TFBS	342	353	5.39208801088543	-	.	TF=TFAP2A(var.2);class=Basic helix-span-helix factors (bHSH);sequence=GCGCCCGGGGCT
MA0810.1.281	hom	TFBS	TFBS	343	354	1.469537994847	-	.	TF=TFAP2A(var.2);class=Basic helix-span-helix factors (bHSH);sequence=CGCGCCCGGGGC
MA0810.1.282	hom	TFBS	TFBS	343	354	1.469537994847	-	.	TF=TFAP2A(var.2);class=Basic helix-span-helix factors (bHSH);sequence=CGCGCCCGGGGC
MA0810.1.283	hom	TFBS	TFBS	354	365	4.00476388925659	-	.	TF=TFAP2A(var.2);class=Basic helix-span-helix factors (bHSH);sequence=TGCCTCTGGCGC
MA0810.1.284	hom	TFBS	TFBS	354	365	4.00476388925659	-	.	TF=TFAP2A(var.2);class=Basic helix-span-helix factors (bHSH);sequence=TGCCTCTGGCGC
MA0810.1.285	hom	TFBS	TFBS	373	384	-1.21258399769049	-	.	TF=TFAP2A(var.2);class=Basic helix-span-helix factors (bHSH);sequence=AGGCTGGGGCAG
MA0810.1.286	hom	TFBS	TFBS	374	385	0.295600382298048	-	.	TF=TFAP2A(var.2);class=Basic helix-span-helix factors (bHSH);sequence=TAGGCTGGGGCA
MA0810.1.287	hom	TFBS	TFBS	379	390	5.55044400609104	-	.	TF=TFAP2A(var.2);class=Basic helix-span-helix factors (bHSH);sequence=ACCCCTAGGCTG
MA0810.1.288	hom	TFBS	TFBS	380	391	5.71379747564016	-	.	TF=TFAP2A(var.2);class=Basic helix-span-helix factors (bHSH);sequence=GACCCCTAGGCT
MA0003.3.1	dog	TFBS	TFBS	13	23	-0.722187384233493	+	.	TF=TFAP2A;class=Basic helix-span-helix factors (bHSH);sequence=CGGCTCGGCCC
MA0003.3.2	dog	TFBS	TFBS	19	29	3.71739031532991	+	.	TF=TFAP2A;class=Basic helix-span-helix factors (bHSH);sequence=GGCCCCGCGCC
MA0003.3.3	dog	TFBS	TFBS	20	30	-1.33874122870749	+	.	TF=TFAP2A;class=Basic helix-span-helix factors (bHSH);sequence=GCCCCGCGCCC
MA0003.3.4	dog	TFBS	TFBS	24	34	-0.979733652231971	+	.	TF=TFAP2A;class=Basic helix-span-helix factors (bHSH);sequence=CGCGCCCCGCG
MA0003.3.5	dog	TFBS	TFBS	26	36	6.52385275666563	+	.	TF=TFAP2A;class=Basic helix-span-helix factors (bHSH);sequence=CGCCCCGCGCC
MA0003.3.6	dog	TFBS	TFBS	27	37	-1.33874122870749	+	.	TF=TFAP2A;class=Basic helix-span-helix factors (bHSH);sequence=GCCCCGCGCCC
MA0003.3.7	dog	TFBS	TFBS	27	37	-1.33874122870749	+	.	TF=TFAP2A;class=Basic helix-span-helix factors (bHSH);sequence=GCCCCGCGCCC
MA0003.3.8	dog	TFBS	TFBS	30	40	-0.831071294534212	+	.	TF=TFAP2A;class=Basic helix-span-helix factors (bHSH);sequence=CCGCGCCCGCG
MA0003.3.9	dog	TFBS	TFBS	30	40	-0.831071294534212	+	.	TF=TFAP2A;class=Basic helix-span-helix factors (bHSH);sequence=CCGCGCCCGCG
MA0003.3.10	dog	TFBS	TFBS	73	83	3.04305555337042	+	.	TF=TFAP2A;class=Basic helix-span-helix factors (bHSH);sequence=CGCCGCCGCCC
MA0003.3.11	dog	TFBS	TFBS	73	83	3.04305555337042	+	.	TF=TFAP2A;class=Basic helix-span-helix factors (bHSH);sequence=CGCCGCCGCCC
MA0003.3.12	dog	TFBS	TFBS	76	86	3.56548266712291	+	.	TF=TFAP2A;class=Basic helix-span-helix factors (bHSH);sequence=CGCCGCCCGGG
MA0003.3.13	dog	TFBS	TFBS	80	90	2.8961169403708	+	.	TF=TFAP2A;class=Basic helix-span-helix factors (bHSH);sequence=GCCCGGGAGCA
MA0003.3.14	dog	TFBS	TFBS	97	107	2.12488921218456	+	.	TF=TFAP2A;class=Basic helix-span-helix factors (bHSH);sequence=AGCCGGCGCCC
MA0003.3.15	dog	TFBS	TFBS	103	113	7.90911829472931	+	.	TF=TFAP2A;class=Basic helix-span-helix factors (bHSH);sequence=CGCCCCCCGCG
MA0003.3.16	dog	TFBS	TFBS	105	115	4.3594682311967	+	.	TF=TFAP2A;class=Basic helix-span-helix factors (bHSH);sequence=CCCCCCGCGCC
MA0003.3.17	dog	TFBS	TFBS	106	116	1.46772121262825	+	.	TF=TFAP2A;class=Basic helix-span-helix factors (bHSH);sequence=CCCCCGCGCCC
MA0003.3.18	dog	TFBS	TFBS	106	116	1.46772121262825	+	.	TF=TFAP2A;class=Basic helix-span-helix factors (bHSH);sequence=CCCCCGCGCCC
MA0003.3.19	dog	TFBS	TFBS	109	119	-1.52942400132551	+	.	TF=TFAP2A;class=Basic helix-span-helix factors (bHSH);sequence=CCGCGCCCGCC
MA0003.3.20	dog	TFBS	TFBS	112	122	3.45618014505838	+	.	TF=TFAP2A;class=Basic helix-span-helix factors (bHSH);sequence=CGCCCGCCGGC
MA0003.3.21	dog	TFBS	TFBS	112	122	3.45618014505838	+	.	TF=TFAP2A;class=Basic helix-span-helix factors (bHSH);sequence=CGCCCGCCGGC
MA0003.3.22	dog	TFBS	TFBS	113	123	6.18136594351368	+	.	TF=TFAP2A;class=Basic helix-span-helix factors (bHSH);sequence=GCCCGCCGGCG
MA0003.3.23	dog	TFBS	TFBS	115	125	-1.62728664787112	+	.	TF=TFAP2A;class=Basic helix-span-helix factors (bHSH);sequence=CCGCCGGCGCC
MA0003.3.24	dog	TFBS	TFBS	116	126	2.30956404747276	+	.	TF=TFAP2A;class=Basic helix-span-helix factors (bHSH);sequence=CGCCGGCGCCC
MA0003.3.25	dog	TFBS	TFBS	141	151	-2.53837278314118	+	.	TF=TFAP2A;class=Basic helix-span-helix factors (bHSH);sequence=ACGCCCCGCCG
MA0003.3.26	dog	TFBS	TFBS	143	153	2.20477982202698	+	.	TF=TFAP2A;class=Basic helix-span-helix factors (bHSH);sequence=GCCCCGCCGCG
MA0003.3.27	dog	TFBS	TFBS	144	154	-1.44407020228921	+	.	TF=TFAP2A;class=Basic helix-span-helix factors (bHSH);sequence=CCCCGCCGCGG
MA0003.3.28	dog	TFBS	TFBS	146	156	3.62526248961473	+	.	TF=TFAP2A;class=Basic helix-span-helix factors (bHSH);sequence=CCGCCGCGGCC
MA0003.3.29	dog	TFBS	TFBS	147	157	3.05449542888934	+	.	TF=TFAP2A;class=Basic helix-span-helix factors (bHSH);sequence=CGCCGCGGCCG
MA0003.3.30	dog	TFBS	TFBS	149	159	-2.26291550722317	+	.	TF=TFAP2A;class=Basic helix-span-helix factors (bHSH);sequence=CCGCGGCCGCC
MA0003.3.31	dog	TFBS	TFBS	152	162	-1.79708322811179	+	.	TF=TFAP2A;class=Basic helix-span-helix factors (bHSH);sequence=CGGCCGCCGGC
MA0003.3.32	dog	TFBS	TFBS	153	163	7.64739776219133	+	.	TF=TFAP2A;class=Basic helix-span-helix factors (bHSH);sequence=GGCCGCCGGCC
MA0003.3.33	dog	TFBS	TFBS	156	166	-1.03156410791208	+	.	TF=TFAP2A;class=Basic helix-span-helix factors (bHSH);sequence=CGCCGGCCCCA
MA0003.3.34	dog	TFBS	TFBS	159	169	-2.44382604474178	+	.	TF=TFAP2A;class=Basic helix-span-helix factors (bHSH);sequence=CGGCCCCAGTA
MA0003.3.35	dog	TFBS	TFBS	171	181	0.82667120142105	+	.	TF=TFAP2A;class=Basic helix-span-helix factors (bHSH);sequence=ACCCGGCGGAG
MA0003.3.36	dog	TFBS	TFBS	208	218	3.23951319148001	+	.	TF=TFAP2A;class=Basic helix-span-helix factors (bHSH);sequence=TCCCGCCCGCC
MA0003.3.37	dog	TFBS	TFBS	211	221	-0.235177861324985	+	.	TF=TFAP2A;class=Basic helix-span-helix factors (bHSH);sequence=CGCCCGCCCCG
MA0003.3.38	dog	TFBS	TFBS	217	227	1.61305393609743	+	.	TF=TFAP2A;class=Basic helix-span-helix factors (bHSH);sequence=CCCCGGTGGGA
MA0003.3.39	dog	TFBS	TFBS	227	237	2.82324191897585	+	.	TF=TFAP2A;class=Basic helix-span-helix factors (bHSH);sequence=AGCCGGCGCCG
MA0003.3.40	dog	TFBS	TFBS	233	243	-0.817171625372666	+	.	TF=TFAP2A;class=Basic helix-span-helix factors (bHSH);sequence=CGCCGCGCGAA
MA0003.3.41	dog	TFBS	TFBS	236	246	-0.688723572284843	+	.	TF=TFAP2A;class=Basic helix-span-helix factors (bHSH);sequence=CGCGCGAAGGG
MA0003.3.42	dog	TFBS	TFBS	247	257	1.71309775602847	+	.	TF=TFAP2A;class=Basic helix-span-helix factors (bHSH);sequence=CTCTCCCGGCG
MA0003.3.43	dog	TFBS	TFBS	249	259	-0.732469604199977	+	.	TF=TFAP2A;class=Basic helix-span-helix factors (bHSH);sequence=CTCCCGGCGCC
MA0003.3.44	dog	TFBS	TFBS	250	260	0.419204281721647	+	.	TF=TFAP2A;class=Basic helix-span-helix factors (bHSH);sequence=TCCCGGCGCCT
MA0003.3.45	dog	TFBS	TFBS	256	266	0.561896868052727	+	.	TF=TFAP2A;class=Basic helix-span-helix factors (bHSH);sequence=CGCCTCATGCT
MA0003.3.46	dog	TFBS	TFBS	263	273	5.73070803321608	+	.	TF=TFAP2A;class=Basic helix-span-helix factors (bHSH);sequence=TGCTGCCGGCC
MA0003.3.47	dog	TFBS	TFBS	270	280	1.10363488801661	+	.	TF=TFAP2A;class=Basic helix-span-helix factors (bHSH);sequence=GGCCCTGCGCC
MA0003.3.48	dog	TFBS	TFBS	271	281	-0.486349652493288	+	.	TF=TFAP2A;class=Basic helix-span-helix factors (bHSH);sequence=GCCCTGCGCCC
MA0003.3.49	dog	TFBS	TFBS	279	289	-1.66783468828892	+	.	TF=TFAP2A;class=Basic helix-span-helix factors (bHSH);sequence=CCCGCCCAGCC
MA0003.3.50	dog	TFBS	TFBS	280	290	-0.482738621229501	+	.	TF=TFAP2A;class=Basic helix-span-helix factors (bHSH);sequence=CCGCCCAGCCG
MA0003.3.51	dog	TFBS	TFBS	285	295	-1.45650511997285	+	.	TF=TFAP2A;class=Basic helix-span-helix factors (bHSH);sequence=CAGCCGCGGGT
MA0003.3.52	dog	TFBS	TFBS	286	296	2.48015263721621	+	.	TF=TFAP2A;class=Basic helix-span-helix factors (bHSH);sequence=AGCCGCGGGTG
MA0003.3.53	dog	TFBS	TFBS	300	310	6.08415533491448	+	.	TF=TFAP2A;class=Basic helix-span-helix factors (bHSH);sequence=CGCCTCCGGAG
MA0003.3.54	dog	TFBS	TFBS	303	313	2.04740323230293	+	.	TF=TFAP2A;class=Basic helix-span-helix factors (bHSH);sequence=CTCCGGAGGGC
MA0003.3.55	dog	TFBS	TFBS	325	335	3.09630855393466	+	.	TF=TFAP2A;class=Basic helix-span-helix factors (bHSH);sequence=CTCCTCGGGGG
MA0003.3.56	dog	TFBS	TFBS	326	336	1.67187507504816	+	.	TF=TFAP2A;class=Basic helix-span-helix factors (bHSH);sequence=TCCTCGGGGGA
MA0003.3.57	dog	TFBS	TFBS	336	346	0.121721690903371	+	.	TF=TFAP2A;class=Basic helix-span-helix factors (bHSH);sequence=ACGCGGACGCG
MA0003.3.58	dog	TFBS	TFBS	342	352	3.3425541145307	+	.	TF=TFAP2A;class=Basic helix-span-helix factors (bHSH);sequence=ACGCGGCGGCA
MA0003.3.59	dog	TFBS	TFBS	345	355	2.07610521444907	+	.	TF=TFAP2A;class=Basic helix-span-helix factors (bHSH);sequence=CGGCGGCAGCC
MA0003.3.60	dog	TFBS	TFBS	351	361	-1.48136455415765	+	.	TF=TFAP2A;class=Basic helix-span-helix factors (bHSH);sequence=CAGCCCCGGGC
MA0003.3.61	dog	TFBS	TFBS	351	361	-1.48136455415765	+	.	TF=TFAP2A;class=Basic helix-span-helix factors (bHSH);sequence=CAGCCCCGGGC
MA0003.3.62	dog	TFBS	TFBS	352	362	11.6031669343822	+	.	TF=TFAP2A;class=Basic helix-span-helix factors (bHSH);sequence=AGCCCCGGGCG
MA0003.3.63	dog	TFBS	TFBS	352	362	11.6031669343822	+	.	TF=TFAP2A;class=Basic helix-span-helix factors (bHSH);sequence=AGCCCCGGGCG
MA0003.3.64	dog	TFBS	TFBS	354	364	3.00178774146592	+	.	TF=TFAP2A;class=Basic helix-span-helix factors (bHSH);sequence=CCCCGGGCGCG
MA0003.3.65	dog	TFBS	TFBS	363	373	12.8158361750815	+	.	TF=TFAP2A;class=Basic helix-span-helix factors (bHSH);sequence=CGCCGGAGGCA
MA0003.3.66	dog	TFBS	TFBS	381	391	-2.3906924439968	+	.	TF=TFAP2A;class=Basic helix-span-helix factors (bHSH);sequence=CTGCCCCAGCC
MA0003.3.67	dog	TFBS	TFBS	382	392	6.51058133033614	+	.	TF=TFAP2A;class=Basic helix-span-helix factors (bHSH);sequence=TGCCCCAGCCT
MA0003.3.68	dog	TFBS	TFBS	388	398	8.76097130100791	+	.	TF=TFAP2A;class=Basic helix-span-helix factors (bHSH);sequence=AGCCTGGGGGT
MA0003.3.69	dog	TFBS	TFBS	401	411	0.0647589718328874	+	.	TF=TFAP2A;class=Basic helix-span-helix factors (bHSH);sequence=CCCTCTACGCC
MA0003.3.70	dog	TFBS	TFBS	19	29	-1.33931683131556	-	.	TF=TFAP2A;class=Basic helix-span-helix factors (bHSH);sequence=GGCGCGGGGCC
MA0003.3.71	dog	TFBS	TFBS	20	30	-1.31387237923319	-	.	TF=TFAP2A;class=Basic helix-span-helix factors (bHSH);sequence=GGGCGCGGGGC
MA0003.3.72	dog	TFBS	TFBS	26	36	-0.64096412452426	-	.	TF=TFAP2A;class=Basic helix-span-helix factors (bHSH);sequence=GGCGCGGGGCG
MA0003.3.73	dog	TFBS	TFBS	27	37	-1.31387237923319	-	.	TF=TFAP2A;class=Basic helix-span-helix factors (bHSH);sequence=GGGCGCGGGGC
MA0003.3.74	dog	TFBS	TFBS	27	37	-1.31387237923319	-	.	TF=TFAP2A;class=Basic helix-span-helix factors (bHSH);sequence=GGGCGCGGGGC
MA0003.3.75	dog	TFBS	TFBS	73	83	2.35899558991481	-	.	TF=TFAP2A;class=Basic helix-span-helix factors (bHSH);sequence=GGGCGGCGGCG
MA0003.3.76	dog	TFBS	TFBS	76	86	-0.63451506800952	-	.	TF=TFAP2A;class=Basic helix-span-helix factors (bHSH);sequence=CCCGGGCGGCG
MA0003.3.77	dog	TFBS	TFBS	77	87	-1.20198508267198	-	.	TF=TFAP2A;class=Basic helix-span-helix factors (bHSH);sequence=TCCCGGGCGGC
MA0003.3.78	dog	TFBS	TFBS	80	90	4.03215578685852	-	.	TF=TFAP2A;class=Basic helix-span-helix factors (bHSH);sequence=TGCTCCCGGGC
MA0003.3.79	dog	TFBS	TFBS	97	107	3.15248532910363	-	.	TF=TFAP2A;class=Basic helix-span-helix factors (bHSH);sequence=GGGCGCCGGCT
MA0003.3.80	dog	TFBS	TFBS	103	113	0.842956626187046	-	.	TF=TFAP2A;class=Basic helix-span-helix factors (bHSH);sequence=CGCGGGGGGCG
MA0003.3.81	dog	TFBS	TFBS	106	116	-0.615519672441891	-	.	TF=TFAP2A;class=Basic helix-span-helix factors (bHSH);sequence=GGGCGCGGGGG
MA0003.3.82	dog	TFBS	TFBS	110	120	-0.0870911062353059	-	.	TF=TFAP2A;class=Basic helix-span-helix factors (bHSH);sequence=CGGCGGGCGCG
MA0003.3.83	dog	TFBS	TFBS	113	123	6.69927476064744	-	.	TF=TFAP2A;class=Basic helix-span-helix factors (bHSH);sequence=CGCCGGCGGGC
MA0003.3.84	dog	TFBS	TFBS	116	126	3.09248709581246	-	.	TF=TFAP2A;class=Basic helix-span-helix factors (bHSH);sequence=GGGCGCCGGCG
MA0003.3.85	dog	TFBS	TFBS	123	133	-1.4024302856461	-	.	TF=TFAP2A;class=Basic helix-span-helix factors (bHSH);sequence=GACTCCAGGGC
MA0003.3.86	dog	TFBS	TFBS	132	142	-1.35893171020237	-	.	TF=TFAP2A;class=Basic helix-span-helix factors (bHSH);sequence=GTCCGCGGGGA
MA0003.3.87	dog	TFBS	TFBS	143	153	-2.14299851168859	-	.	TF=TFAP2A;class=Basic helix-span-helix factors (bHSH);sequence=CGCGGCGGGGC
MA0003.3.88	dog	TFBS	TFBS	144	154	-0.0200204312003791	-	.	TF=TFAP2A;class=Basic helix-span-helix factors (bHSH);sequence=CCGCGGCGGGG
MA0003.3.89	dog	TFBS	TFBS	147	157	6.48799972187497	-	.	TF=TFAP2A;class=Basic helix-span-helix factors (bHSH);sequence=CGGCCGCGGCG
MA0003.3.90	dog	TFBS	TFBS	150	160	0.599821725037074	-	.	TF=TFAP2A;class=Basic helix-span-helix factors (bHSH);sequence=CGGCGGCCGCG
MA0003.3.91	dog	TFBS	TFBS	153	163	6.91390625629369	-	.	TF=TFAP2A;class=Basic helix-span-helix factors (bHSH);sequence=GGCCGGCGGCC
MA0003.3.92	dog	TFBS	TFBS	171	181	1.66828635165959	-	.	TF=TFAP2A;class=Basic helix-span-helix factors (bHSH);sequence=CTCCGCCGGGT
MA0003.3.93	dog	TFBS	TFBS	217	227	1.17313738772539	-	.	TF=TFAP2A;class=Basic helix-span-helix factors (bHSH);sequence=TCCCACCGGGG
MA0003.3.94	dog	TFBS	TFBS	227	237	5.95894777043937	-	.	TF=TFAP2A;class=Basic helix-span-helix factors (bHSH);sequence=CGGCGCCGGCT
MA0003.3.95	dog	TFBS	TFBS	236	246	1.67138652425585	-	.	TF=TFAP2A;class=Basic helix-span-helix factors (bHSH);sequence=CCCTTCGCGCG
MA0003.3.96	dog	TFBS	TFBS	238	248	0.96434358221812	-	.	TF=TFAP2A;class=Basic helix-span-helix factors (bHSH);sequence=AGCCCTTCGCG
MA0003.3.97	dog	TFBS	TFBS	247	257	0.0978176208956683	-	.	TF=TFAP2A;class=Basic helix-span-helix factors (bHSH);sequence=CGCCGGGAGAG
MA0003.3.98	dog	TFBS	TFBS	250	260	3.21933620891532	-	.	TF=TFAP2A;class=Basic helix-span-helix factors (bHSH);sequence=AGGCGCCGGGA
MA0003.3.99	dog	TFBS	TFBS	256	266	-0.416267706424293	-	.	TF=TFAP2A;class=Basic helix-span-helix factors (bHSH);sequence=AGCATGAGGCG
MA0003.3.100	dog	TFBS	TFBS	263	273	5.74741429711213	-	.	TF=TFAP2A;class=Basic helix-span-helix factors (bHSH);sequence=GGCCGGCAGCA
MA0003.3.101	dog	TFBS	TFBS	271	281	1.24399977866264	-	.	TF=TFAP2A;class=Basic helix-span-helix factors (bHSH);sequence=GGGCGCAGGGC
MA0003.3.102	dog	TFBS	TFBS	275	285	-2.3673981035337	-	.	TF=TFAP2A;class=Basic helix-span-helix factors (bHSH);sequence=GGGCGGGCGCA
MA0003.3.103	dog	TFBS	TFBS	286	296	6.81785219017932	-	.	TF=TFAP2A;class=Basic helix-span-helix factors (bHSH);sequence=CACCCGCGGCT
MA0003.3.104	dog	TFBS	TFBS	291	301	-2.03159882575981	-	.	TF=TFAP2A;class=Basic helix-span-helix factors (bHSH);sequence=CGGCTCACCCG
MA0003.3.105	dog	TFBS	TFBS	300	310	5.76684987607624	-	.	TF=TFAP2A;class=Basic helix-span-helix factors (bHSH);sequence=CTCCGGAGGCG
MA0003.3.106	dog	TFBS	TFBS	303	313	1.11330836810983	-	.	TF=TFAP2A;class=Basic helix-span-helix factors (bHSH);sequence=GCCCTCCGGAG
MA0003.3.107	dog	TFBS	TFBS	304	314	-0.00603806686437736	-	.	TF=TFAP2A;class=Basic helix-span-helix factors (bHSH);sequence=GGCCCTCCGGA
MA0003.3.108	dog	TFBS	TFBS	325	335	4.20484705395717	-	.	TF=TFAP2A;class=Basic helix-span-helix factors (bHSH);sequence=CCCCCGAGGAG
MA0003.3.109	dog	TFBS	TFBS	326	336	4.253192460882	-	.	TF=TFAP2A;class=Basic helix-span-helix factors (bHSH);sequence=TCCCCCGAGGA
MA0003.3.110	dog	TFBS	TFBS	342	352	0.295986376106256	-	.	TF=TFAP2A;class=Basic helix-span-helix factors (bHSH);sequence=TGCCGCCGCGT
MA0003.3.111	dog	TFBS	TFBS	346	356	-0.730060156251312	-	.	TF=TFAP2A;class=Basic helix-span-helix factors (bHSH);sequence=GGGCTGCCGCC
MA0003.3.112	dog	TFBS	TFBS	352	362	11.1143484970639	-	.	TF=TFAP2A;class=Basic helix-span-helix factors (bHSH);sequence=CGCCCGGGGCT
MA0003.3.113	dog	TFBS	TFBS	352	362	11.1143484970639	-	.	TF=TFAP2A;class=Basic helix-span-helix factors (bHSH);sequence=CGCCCGGGGCT
MA0003.3.114	dog	TFBS	TFBS	352	362	11.1143484970639	-	.	TF=TFAP2A;class=Basic helix-span-helix factors (bHSH);sequence=CGCCCGGGGCT
MA0003.3.115	dog	TFBS	TFBS	353	363	-2.15571521407772	-	.	TF=TFAP2A;class=Basic helix-span-helix factors (bHSH);sequence=GCGCCCGGGGC
MA0003.3.116	dog	TFBS	TFBS	353	363	-2.15571521407772	-	.	TF=TFAP2A;class=Basic helix-span-helix factors (bHSH);sequence=GCGCCCGGGGC
MA0003.3.117	dog	TFBS	TFBS	354	364	0.564808716999522	-	.	TF=TFAP2A;class=Basic helix-span-helix factors (bHSH);sequence=CGCGCCCGGGG
MA0003.3.118	dog	TFBS	TFBS	363	373	12.8428199967924	-	.	TF=TFAP2A;class=Basic helix-span-helix factors (bHSH);sequence=TGCCTCCGGCG
MA0003.3.119	dog	TFBS	TFBS	382	392	6.9949590755659	-	.	TF=TFAP2A;class=Basic helix-span-helix factors (bHSH);sequence=AGGCTGGGGCA
MA0003.3.120	dog	TFBS	TFBS	388	398	12.0566528001003	-	.	TF=TFAP2A;class=Basic helix-span-helix factors (bHSH);sequence=ACCCCCAGGCT
MA0003.3.121	dog	TFBS	TFBS	389	399	-1.42556373233339	-	.	TF=TFAP2A;class=Basic helix-span-helix factors (bHSH);sequence=GACCCCCAGGC
MA0003.3.122	hom	TFBS	TFBS	17	27	-2.3607224475973	+	.	TF=TFAP2A;class=Basic helix-span-helix factors (bHSH);sequence=TCGTCCACGCG
MA0003.3.123	hom	TFBS	TFBS	17	27	-2.3607224475973	+	.	TF=TFAP2A;class=Basic helix-span-helix factors (bHSH);sequence=TCGTCCACGCG
MA0003.3.124	hom	TFBS	TFBS	17	27	-2.3607224475973	+	.	TF=TFAP2A;class=Basic helix-span-helix factors (bHSH);sequence=TCGTCCACGCG
MA0003.3.125	hom	TFBS	TFBS	26	36	3.91009732935234	+	.	TF=TFAP2A;class=Basic helix-span-helix factors (bHSH);sequence=CGCCCTGCGCC
MA0003.3.126	hom	TFBS	TFBS	26	36	3.91009732935234	+	.	TF=TFAP2A;class=Basic helix-span-helix factors (bHSH);sequence=CGCCCTGCGCC
MA0003.3.127	hom	TFBS	TFBS	26	36	3.91009732935234	+	.	TF=TFAP2A;class=Basic helix-span-helix factors (bHSH);sequence=CGCCCTGCGCC
MA0003.3.128	hom	TFBS	TFBS	27	37	0.212003054298023	+	.	TF=TFAP2A;class=Basic helix-span-helix factors (bHSH);sequence=GCCCTGCGCCG
MA0003.3.129	hom	TFBS	TFBS	26	36	3.91009732935234	+	.	TF=TFAP2A;class=Basic helix-span-helix factors (bHSH);sequence=CGCCCTGCGCC
MA0003.3.130	hom	TFBS	TFBS	27	37	0.212003054298023	+	.	TF=TFAP2A;class=Basic helix-span-helix factors (bHSH);sequence=GCCCTGCGCCG
MA0003.3.131	hom	TFBS	TFBS	36	46	10.4538602035271	+	.	TF=TFAP2A;class=Basic helix-span-helix factors (bHSH);sequence=CGCCGCCGGCC
MA0003.3.132	hom	TFBS	TFBS	42	52	-0.18225700170494	+	.	TF=TFAP2A;class=Basic helix-span-helix factors (bHSH);sequence=CGGCCCGGGAA
MA0003.3.133	hom	TFBS	TFBS	42	52	-0.18225700170494	+	.	TF=TFAP2A;class=Basic helix-span-helix factors (bHSH);sequence=CGGCCCGGGAA
MA0003.3.134	hom	TFBS	TFBS	42	52	-0.18225700170494	+	.	TF=TFAP2A;class=Basic helix-span-helix factors (bHSH);sequence=CGGCCCGGGAA
MA0003.3.135	hom	TFBS	TFBS	63	73	2.88324015226701	+	.	TF=TFAP2A;class=Basic helix-span-helix factors (bHSH);sequence=AGCCGGCGCCT
MA0003.3.136	hom	TFBS	TFBS	69	79	8.76150987094353	+	.	TF=TFAP2A;class=Basic helix-span-helix factors (bHSH);sequence=CGCCTCCCGCG
MA0003.3.137	hom	TFBS	TFBS	69	79	8.76150987094353	+	.	TF=TFAP2A;class=Basic helix-span-helix factors (bHSH);sequence=CGCCTCCCGCG
MA0003.3.138	hom	TFBS	TFBS	69	79	8.76150987094353	+	.	TF=TFAP2A;class=Basic helix-span-helix factors (bHSH);sequence=CGCCTCCCGCG
MA0003.3.139	hom	TFBS	TFBS	76	86	-0.979733652231971	+	.	TF=TFAP2A;class=Basic helix-span-helix factors (bHSH);sequence=CGCGCCCCGCG
MA0003.3.140	hom	TFBS	TFBS	76	86	-0.979733652231971	+	.	TF=TFAP2A;class=Basic helix-span-helix factors (bHSH);sequence=CGCGCCCCGCG
MA0003.3.141	hom	TFBS	TFBS	78	88	4.26110975976611	+	.	TF=TFAP2A;class=Basic helix-span-helix factors (bHSH);sequence=CGCCCCGCGGT
MA0003.3.142	hom	TFBS	TFBS	79	89	-1.7284091850924	+	.	TF=TFAP2A;class=Basic helix-span-helix factors (bHSH);sequence=GCCCCGCGGTC
MA0003.3.143	hom	TFBS	TFBS	79	89	-1.7284091850924	+	.	TF=TFAP2A;class=Basic helix-span-helix factors (bHSH);sequence=GCCCCGCGGTC
MA0003.3.144	hom	TFBS	TFBS	79	89	-1.7284091850924	+	.	TF=TFAP2A;class=Basic helix-span-helix factors (bHSH);sequence=GCCCCGCGGTC
MA0003.3.145	hom	TFBS	TFBS	79	89	-1.7284091850924	+	.	TF=TFAP2A;class=Basic helix-span-helix factors (bHSH);sequence=GCCCCGCGGTC
MA0003.3.146	hom	TFBS	TFBS	113	123	0.806237876926687	+	.	TF=TFAP2A;class=Basic helix-span-helix factors (bHSH);sequence=CAGCCGCGGCC
MA0003.3.147	hom	TFBS	TFBS	113	123	0.806237876926687	+	.	TF=TFAP2A;class=Basic helix-span-helix factors (bHSH);sequence=CAGCCGCGGCC
MA0003.3.148	hom	TFBS	TFBS	113	123	0.806237876926687	+	.	TF=TFAP2A;class=Basic helix-span-helix factors (bHSH);sequence=CAGCCGCGGCC
MA0003.3.149	hom	TFBS	TFBS	113	123	0.806237876926687	+	.	TF=TFAP2A;class=Basic helix-span-helix factors (bHSH);sequence=CAGCCGCGGCC
MA0003.3.150	hom	TFBS	TFBS	114	124	2.86982059360112	+	.	TF=TFAP2A;class=Basic helix-span-helix factors (bHSH);sequence=AGCCGCGGCCG
MA0003.3.151	hom	TFBS	TFBS	116	126	-2.26291550722317	+	.	TF=TFAP2A;class=Basic helix-span-helix factors (bHSH);sequence=CCGCGGCCGCC
MA0003.3.152	hom	TFBS	TFBS	116	126	-2.26291550722317	+	.	TF=TFAP2A;class=Basic helix-span-helix factors (bHSH);sequence=CCGCGGCCGCC
MA0003.3.153	hom	TFBS	TFBS	123	133	-0.736894762489101	+	.	TF=TFAP2A;class=Basic helix-span-helix factors (bHSH);sequence=CGCCTTCCCCA
MA0003.3.154	hom	TFBS	TFBS	123	133	-0.736894762489101	+	.	TF=TFAP2A;class=Basic helix-span-helix factors (bHSH);sequence=CGCCTTCCCCA
MA0003.3.155	hom	TFBS	TFBS	123	133	-0.736894762489101	+	.	TF=TFAP2A;class=Basic helix-span-helix factors (bHSH);sequence=CGCCTTCCCCA
MA0003.3.156	hom	TFBS	TFBS	138	148	-2.2512417398615	+	.	TF=TFAP2A;class=Basic helix-span-helix factors (bHSH);sequence=ACCCGGGAGAG
MA0003.3.157	hom	TFBS	TFBS	181	191	1.61305393609743	+	.	TF=TFAP2A;class=Basic helix-span-helix factors (bHSH);sequence=CCCCGGTGGGA
MA0003.3.158	hom	TFBS	TFBS	181	191	1.61305393609743	+	.	TF=TFAP2A;class=Basic helix-span-helix factors (bHSH);sequence=CCCCGGTGGGA
MA0003.3.159	hom	TFBS	TFBS	181	191	1.61305393609743	+	.	TF=TFAP2A;class=Basic helix-span-helix factors (bHSH);sequence=CCCCGGTGGGA
MA0003.3.160	hom	TFBS	TFBS	200	210	-1.17304975264948	+	.	TF=TFAP2A;class=Basic helix-span-helix factors (bHSH);sequence=TGCGCGAAGGG
MA0003.3.161	hom	TFBS	TFBS	200	210	-1.17304975264948	+	.	TF=TFAP2A;class=Basic helix-span-helix factors (bHSH);sequence=TGCGCGAAGGG
MA0003.3.162	hom	TFBS	TFBS	200	210	-1.17304975264948	+	.	TF=TFAP2A;class=Basic helix-span-helix factors (bHSH);sequence=TGCGCGAAGGG
MA0003.3.163	hom	TFBS	TFBS	211	221	1.71309775602847	+	.	TF=TFAP2A;class=Basic helix-span-helix factors (bHSH);sequence=CTCTCCCGGCG
MA0003.3.164	hom	TFBS	TFBS	214	224	7.8300089318783	+	.	TF=TFAP2A;class=Basic helix-span-helix factors (bHSH);sequence=TCCCGGCGGCT
MA0003.3.165	hom	TFBS	TFBS	214	224	7.8300089318783	+	.	TF=TFAP2A;class=Basic helix-span-helix factors (bHSH);sequence=TCCCGGCGGCT
MA0003.3.166	hom	TFBS	TFBS	214	224	7.8300089318783	+	.	TF=TFAP2A;class=Basic helix-span-helix factors (bHSH);sequence=TCCCGGCGGCT
MA0003.3.167	hom	TFBS	TFBS	227	237	5.73070803321608	+	.	TF=TFAP2A;class=Basic helix-span-helix factors (bHSH);sequence=TGCTGCCGGCC
MA0003.3.168	hom	TFBS	TFBS	234	244	1.10363488801661	+	.	TF=TFAP2A;class=Basic helix-span-helix factors (bHSH);sequence=GGCCCTGCGCC
MA0003.3.169	hom	TFBS	TFBS	235	245	0.272001287589177	+	.	TF=TFAP2A;class=Basic helix-span-helix factors (bHSH);sequence=GCCCTGCGCCT
MA0003.3.170	hom	TFBS	TFBS	250	260	4.65508590405484	+	.	TF=TFAP2A;class=Basic helix-span-helix factors (bHSH);sequence=AGCCTCGGGTG
MA0003.3.171	hom	TFBS	TFBS	250	260	4.65508590405484	+	.	TF=TFAP2A;class=Basic helix-span-helix factors (bHSH);sequence=AGCCTCGGGTG
MA0003.3.172	hom	TFBS	TFBS	250	260	4.65508590405484	+	.	TF=TFAP2A;class=Basic helix-span-helix factors (bHSH);sequence=AGCCTCGGGTG
MA0003.3.173	hom	TFBS	TFBS	250	260	4.65508590405484	+	.	TF=TFAP2A;class=Basic helix-span-helix factors (bHSH);sequence=AGCCTCGGGTG
MA0003.3.174	hom	TFBS	TFBS	264	274	6.08415533491448	+	.	TF=TFAP2A;class=Basic helix-span-helix factors (bHSH);sequence=CGCCTCCGGAG
MA0003.3.175	hom	TFBS	TFBS	264	274	6.08415533491448	+	.	TF=TFAP2A;class=Basic helix-span-helix factors (bHSH);sequence=CGCCTCCGGAG
MA0003.3.176	hom	TFBS	TFBS	314	324	3.78322138520704	+	.	TF=TFAP2A;class=Basic helix-span-helix factors (bHSH);sequence=CTCCTCCGGGG
MA0003.3.177	hom	TFBS	TFBS	315	325	2.40536658094581	+	.	TF=TFAP2A;class=Basic helix-span-helix factors (bHSH);sequence=TCCTCCGGGGA
MA0003.3.178	hom	TFBS	TFBS	315	325	2.40536658094581	+	.	TF=TFAP2A;class=Basic helix-span-helix factors (bHSH);sequence=TCCTCCGGGGA
MA0003.3.179	hom	TFBS	TFBS	341	351	-1.48136455415765	+	.	TF=TFAP2A;class=Basic helix-span-helix factors (bHSH);sequence=CAGCCCCGGGC
MA0003.3.180	hom	TFBS	TFBS	341	351	-1.48136455415765	+	.	TF=TFAP2A;class=Basic helix-span-helix factors (bHSH);sequence=CAGCCCCGGGC
MA0003.3.181	hom	TFBS	TFBS	341	351	-1.48136455415765	+	.	TF=TFAP2A;class=Basic helix-span-helix factors (bHSH);sequence=CAGCCCCGGGC
MA0003.3.182	hom	TFBS	TFBS	342	352	11.6031669343822	+	.	TF=TFAP2A;class=Basic helix-span-helix factors (bHSH);sequence=AGCCCCGGGCG
MA0003.3.183	hom	TFBS	TFBS	342	352	11.6031669343822	+	.	TF=TFAP2A;class=Basic helix-span-helix factors (bHSH);sequence=AGCCCCGGGCG
MA0003.3.184	hom	TFBS	TFBS	344	354	3.00178774146592	+	.	TF=TFAP2A;class=Basic helix-span-helix factors (bHSH);sequence=CCCCGGGCGCG
MA0003.3.185	hom	TFBS	TFBS	344	354	3.00178774146592	+	.	TF=TFAP2A;class=Basic helix-span-helix factors (bHSH);sequence=CCCCGGGCGCG
MA0003.3.186	hom	TFBS	TFBS	355	365	8.50656529530407	+	.	TF=TFAP2A;class=Basic helix-span-helix factors (bHSH);sequence=CGCCAGAGGCA
MA0003.3.187	hom	TFBS	TFBS	373	383	-2.3906924439968	+	.	TF=TFAP2A;class=Basic helix-span-helix factors (bHSH);sequence=CTGCCCCAGCC
MA0003.3.188	hom	TFBS	TFBS	374	384	6.51058133033614	+	.	TF=TFAP2A;class=Basic helix-span-helix factors (bHSH);sequence=TGCCCCAGCCT
MA0003.3.189	hom	TFBS	TFBS	380	390	7.27318157104133	+	.	TF=TFAP2A;class=Basic helix-span-helix factors (bHSH);sequence=AGCCTAGGGGT
MA0003.3.190	hom	TFBS	TFBS	393	403	0.0647589718328874	+	.	TF=TFAP2A;class=Basic helix-span-helix factors (bHSH);sequence=CCCTCTACGCC
MA0003.3.191	hom	TFBS	TFBS	26	36	-2.12875385449084	-	.	TF=TFAP2A;class=Basic helix-span-helix factors (bHSH);sequence=GGCGCAGGGCG
MA0003.3.192	hom	TFBS	TFBS	26	36	-2.12875385449084	-	.	TF=TFAP2A;class=Basic helix-span-helix factors (bHSH);sequence=GGCGCAGGGCG
MA0003.3.193	hom	TFBS	TFBS	26	36	-2.12875385449084	-	.	TF=TFAP2A;class=Basic helix-span-helix factors (bHSH);sequence=GGCGCAGGGCG
MA0003.3.194	hom	TFBS	TFBS	26	36	-2.12875385449084	-	.	TF=TFAP2A;class=Basic helix-span-helix factors (bHSH);sequence=GGCGCAGGGCG
MA0003.3.195	hom	TFBS	TFBS	27	37	4.05046221999838	-	.	TF=TFAP2A;class=Basic helix-span-helix factors (bHSH);sequence=CGGCGCAGGGC
MA0003.3.196	hom	TFBS	TFBS	36	46	7.61225896308498	-	.	TF=TFAP2A;class=Basic helix-span-helix factors (bHSH);sequence=GGCCGGCGGCG
MA0003.3.197	hom	TFBS	TFBS	36	46	7.61225896308498	-	.	TF=TFAP2A;class=Basic helix-span-helix factors (bHSH);sequence=GGCCGGCGGCG
MA0003.3.198	hom	TFBS	TFBS	36	46	7.61225896308498	-	.	TF=TFAP2A;class=Basic helix-span-helix factors (bHSH);sequence=GGCCGGCGGCG
MA0003.3.199	hom	TFBS	TFBS	36	46	7.61225896308498	-	.	TF=TFAP2A;class=Basic helix-span-helix factors (bHSH);sequence=GGCCGGCGGCG
MA0003.3.200	hom	TFBS	TFBS	63	73	5.77427293515115	-	.	TF=TFAP2A;class=Basic helix-span-helix factors (bHSH);sequence=AGGCGCCGGCT
MA0003.3.201	hom	TFBS	TFBS	69	79	3.40082878408289	-	.	TF=TFAP2A;class=Basic helix-span-helix factors (bHSH);sequence=CGCGGGAGGCG
MA0003.3.202	hom	TFBS	TFBS	69	79	3.40082878408289	-	.	TF=TFAP2A;class=Basic helix-span-helix factors (bHSH);sequence=CGCGGGAGGCG
MA0003.3.203	hom	TFBS	TFBS	78	88	-0.183561043945687	-	.	TF=TFAP2A;class=Basic helix-span-helix factors (bHSH);sequence=ACCGCGGGGCG
MA0003.3.204	hom	TFBS	TFBS	79	89	-1.04401814422002	-	.	TF=TFAP2A;class=Basic helix-span-helix factors (bHSH);sequence=GACCGCGGGGC
MA0003.3.205	hom	TFBS	TFBS	79	89	-1.04401814422002	-	.	TF=TFAP2A;class=Basic helix-span-helix factors (bHSH);sequence=GACCGCGGGGC
MA0003.3.206	hom	TFBS	TFBS	90	100	0.919705975325002	-	.	TF=TFAP2A;class=Basic helix-span-helix factors (bHSH);sequence=TACTCCAGGGC
MA0003.3.207	hom	TFBS	TFBS	90	100	0.919705975325002	-	.	TF=TFAP2A;class=Basic helix-span-helix factors (bHSH);sequence=TACTCCAGGGC
MA0003.3.208	hom	TFBS	TFBS	114	124	6.54799795516614	-	.	TF=TFAP2A;class=Basic helix-span-helix factors (bHSH);sequence=CGGCCGCGGCT
MA0003.3.209	hom	TFBS	TFBS	114	124	6.54799795516614	-	.	TF=TFAP2A;class=Basic helix-span-helix factors (bHSH);sequence=CGGCCGCGGCT
MA0003.3.210	hom	TFBS	TFBS	114	124	6.54799795516614	-	.	TF=TFAP2A;class=Basic helix-span-helix factors (bHSH);sequence=CGGCCGCGGCT
MA0003.3.211	hom	TFBS	TFBS	117	127	0.415146889748854	-	.	TF=TFAP2A;class=Basic helix-span-helix factors (bHSH);sequence=AGGCGGCCGCG
MA0003.3.212	hom	TFBS	TFBS	117	127	0.415146889748854	-	.	TF=TFAP2A;class=Basic helix-span-helix factors (bHSH);sequence=AGGCGGCCGCG
MA0003.3.213	hom	TFBS	TFBS	138	148	-1.24799794766236	-	.	TF=TFAP2A;class=Basic helix-span-helix factors (bHSH);sequence=CTCTCCCGGGT
MA0003.3.214	hom	TFBS	TFBS	181	191	1.17313738772539	-	.	TF=TFAP2A;class=Basic helix-span-helix factors (bHSH);sequence=TCCCACCGGGG
MA0003.3.215	hom	TFBS	TFBS	191	201	0.97553863228238	-	.	TF=TFAP2A;class=Basic helix-span-helix factors (bHSH);sequence=CAGCGCCGGCT
MA0003.3.216	hom	TFBS	TFBS	200	210	2.19754196829319	-	.	TF=TFAP2A;class=Basic helix-span-helix factors (bHSH);sequence=CCCTTCGCGCA
MA0003.3.217	hom	TFBS	TFBS	202	212	0.96434358221812	-	.	TF=TFAP2A;class=Basic helix-span-helix factors (bHSH);sequence=AGCCCTTCGCG
MA0003.3.218	hom	TFBS	TFBS	211	221	0.0978176208956683	-	.	TF=TFAP2A;class=Basic helix-span-helix factors (bHSH);sequence=CGCCGGGAGAG
MA0003.3.219	hom	TFBS	TFBS	214	224	8.47259958208549	-	.	TF=TFAP2A;class=Basic helix-span-helix factors (bHSH);sequence=AGCCGCCGGGA
MA0003.3.220	hom	TFBS	TFBS	214	224	8.47259958208549	-	.	TF=TFAP2A;class=Basic helix-span-helix factors (bHSH);sequence=AGCCGCCGGGA
MA0003.3.221	hom	TFBS	TFBS	227	237	5.74741429711213	-	.	TF=TFAP2A;class=Basic helix-span-helix factors (bHSH);sequence=GGCCGGCAGCA
MA0003.3.222	hom	TFBS	TFBS	235	245	3.86578738471016	-	.	TF=TFAP2A;class=Basic helix-span-helix factors (bHSH);sequence=AGGCGCAGGGC
MA0003.3.223	hom	TFBS	TFBS	235	245	3.86578738471016	-	.	TF=TFAP2A;class=Basic helix-span-helix factors (bHSH);sequence=AGGCGCAGGGC
MA0003.3.224	hom	TFBS	TFBS	250	260	8.68881151680277	-	.	TF=TFAP2A;class=Basic helix-span-helix factors (bHSH);sequence=CACCCGAGGCT
MA0003.3.225	hom	TFBS	TFBS	255	265	-2.03159882575981	-	.	TF=TFAP2A;class=Basic helix-span-helix factors (bHSH);sequence=CGGCTCACCCG
MA0003.3.226	hom	TFBS	TFBS	264	274	5.76684987607624	-	.	TF=TFAP2A;class=Basic helix-span-helix factors (bHSH);sequence=CTCCGGAGGCG
MA0003.3.227	hom	TFBS	TFBS	264	274	5.76684987607624	-	.	TF=TFAP2A;class=Basic helix-span-helix factors (bHSH);sequence=CTCCGGAGGCG
MA0003.3.228	hom	TFBS	TFBS	264	274	5.76684987607624	-	.	TF=TFAP2A;class=Basic helix-span-helix factors (bHSH);sequence=CTCCGGAGGCG
MA0003.3.229	hom	TFBS	TFBS	314	324	2.88230536333275	-	.	TF=TFAP2A;class=Basic helix-span-helix factors (bHSH);sequence=CCCCGGAGGAG
MA0003.3.230	hom	TFBS	TFBS	315	325	3.51970095498436	-	.	TF=TFAP2A;class=Basic helix-span-helix factors (bHSH);sequence=TCCCCGGAGGA
MA0003.3.231	hom	TFBS	TFBS	342	352	11.1143484970639	-	.	TF=TFAP2A;class=Basic helix-span-helix factors (bHSH);sequence=CGCCCGGGGCT
MA0003.3.232	hom	TFBS	TFBS	342	352	11.1143484970639	-	.	TF=TFAP2A;class=Basic helix-span-helix factors (bHSH);sequence=CGCCCGGGGCT
MA0003.3.233	hom	TFBS	TFBS	342	352	11.1143484970639	-	.	TF=TFAP2A;class=Basic helix-span-helix factors (bHSH);sequence=CGCCCGGGGCT
MA0003.3.234	hom	TFBS	TFBS	343	353	-2.15571521407772	-	.	TF=TFAP2A;class=Basic helix-span-helix factors (bHSH);sequence=GCGCCCGGGGC
MA0003.3.235	hom	TFBS	TFBS	344	354	0.564808716999522	-	.	TF=TFAP2A;class=Basic helix-span-helix factors (bHSH);sequence=CGCGCCCGGGG
MA0003.3.236	hom	TFBS	TFBS	343	353	-2.15571521407772	-	.	TF=TFAP2A;class=Basic helix-span-helix factors (bHSH);sequence=GCGCCCGGGGC
MA0003.3.237	hom	TFBS	TFBS	344	354	0.564808716999522	-	.	TF=TFAP2A;class=Basic helix-span-helix factors (bHSH);sequence=CGCGCCCGGGG
[truncated: 737 more rows]
