# Supplementary material for: Novel protective and risk loci in hip dysplasia in German Shepherds
Source: PLoS Genet. 2019 Jul 19;15(7):e1008197. doi: 10.1371/journal.pgen.1008197 (PMC6668854; doi:10.1371/journal.pgen.1008197)
Supplement: S10 Table — (XLSX) [file pgen.1008197.s022.xlsx]

## Sheet: NOX3-RAC1-TRIO
#node1	node2	node1_string_internal_id	node2_string_internal_id	node1_external_id	node2_external_id	neighborhood_on_chromosome	gene_fusion	phylogenetic_cooccurrence	homology	coexpression	experimentally_determined_interaction	database_annotated	automated_textmining	combined_score
RAC1	TRIO	1853302	1852198	9606.ENSP00000348461	9606.ENSP00000339299	0	0	0	0	0	0.699	0.900	0.298	0.977
TRIO	NTN1	1852198	1842318	9606.ENSP00000339299	9606.ENSP00000173229	0	0	0	0	0.043	0.054	0.900	0.416	0.940
RAC1	NTN1	1853302	1842318	9606.ENSP00000348461	9606.ENSP00000173229	0	0	0	0	0	0	0.900	0.301	0.927
RAC1	NOX3	1853302	1842272	9606.ENSP00000348461	9606.ENSP00000159060	0	0	0	0	0.069	0.081	0.900	0.236	0.925
